# Supplementary material for: Exploring psychosocial barriers in digital walking interventions for the chronically ill: a scoping review
Source: Front Psychol. 2026 Jul 17;17:1869579. doi: 10.3389/fpsyg.2026.1869579 (PMC13423769; doi:10.3389/fpsyg.2026.1869579)
Supplement: Supplementary file 1 [file Supplementary_File_1.xlsx]

## Sheet: Table S1. Search results
Date	Database	Search string	Search results (N)*
2026-02-04	PsycINFO	( TI(adult* OR "older adult*" OR "older people") OR AB(adult* OR "older adult*" OR "older people") ) AND ( TI( "chronic disease*" OR "chronic illness*" OR "chronic condition*" OR comorbidity OR multimorbidity OR "long-term condition*" OR "chronic obstructive pulmonary disease" OR diabetes OR "heart failure" OR "peripheral arterial disease" OR "multiple sclerosis" OR "cancer survivor*" ) OR AB( "c…	17
2026-02-04	Scopus	TITLE-ABS-KEY( ( "Chronic Disease" OR Comorbidity OR Multimorbidity OR "chronic disease" OR "chronic illness" OR "chronic condition" OR "noncommunicable disease" OR comorbid OR multimorbid OR "long-term condition*" OR "long term condition*" ) AND ( "Psychosocial Factors" OR ((motivation OR "self-efficacy" OR beliefs OR attitudes OR perceptions) AND (barrier OR facilitator OR enabler)) OR barrier …	69
2026-02-10	ProQuest	TI,AB( "chronic disease*" OR "chronic illness*" OR "chronic condition*" OR "noncommunicable disease*" OR comorbidity OR multimorbidity OR comorbid OR multimorbid OR "long-term condition*" OR "long term condition*" ) AND TI,AB( psychosocial OR motivation OR "self-efficacy" OR belief* OR attitude* OR perception* OR barrier* OR facilitator* OR enabler* OR adherence OR compliance OR engagement OR "pa…	31
2026-02-10	Google Scholar	("chronic disease" OR "chronic illness" OR "chronic condition" OR comorbidity OR multimorbidity) AND (walking OR walk* OR "step count" OR "daily steps") AND (digital OR "mobile app" OR wearable OR eHealth OR mHealth OR "digital health") AND (psychosocial OR motivation OR "self-efficacy" OR beliefs OR attitudes OR engagement OR adherence OR stigma OR "social support")	53.700 / 68 (out ot first 100)
2026-02-23	PubMED	( "Adult"[MeSH Terms] OR "Aged"[MeSH Terms] OR "Aged, 80 and over"[MeSH Terms] OR "Middle Aged"[MeSH Terms] OR "older adult*"[tiab] OR "middle aged"[tiab] OR "middle-aged"[tiab] ) AND ( "Chronic Disease"[MeSH Terms] OR "Comorbidity"[MeSH Terms] OR "Multimorbidity"[MeSH Terms] OR "chronic disease*"[tiab] OR "chronic illness*"[tiab] OR "chronic condition*"[tiab] OR "chronic somatic disease*"[tiab] …	421
2026-02-23	Web of Science	TS=( adult* OR "older adult*" OR "older people" ) AND TS=( "chronic disease*" OR "chronic illness*" OR "chronic condition*" OR comorbidity OR multimorbidity OR "long-term condition*" OR "chronic obstructive pulmonary disease" OR diabetes OR "heart failure" OR "peripheral arterial disease" OR "multiple sclerosis" OR "cancer survivor*" ) AND TS=( walking OR walk* OR "step count*" OR "daily step*" O…	153
Note. *N with English language filter

## Sheet: Table S2. Citations data n=28
N	Citation	Country	Study type / Reviewer code	Participants' age	Reorted age type	Participants' group by age	Gender distribution (%)	Total N of participants	Categorised Chronic condition	Study context	Digital intervention type/context	Level of digital support	Walking focus	Walking-related target behaviour or goal	Walking measurement tool
1	Robinson et al. 2024	United States	Secondary analysis	66.7 (8.8)	Mean_SD	18+ / 65+	N/R	239	COPD	Hybrid	Web + pedometer	Fully automated	Primary focus	Increase walking	Pedometer
2	Golbus et al. 2026	United States	Observational study	59.7 (13.6)	Mean_SD	18+ / 65+	Male 14 (46.7%); Female 16 (53.3%)	30	HF	Hybrid	App + wearable	Clinician/human-supported	Primary focus	Maintain or increase walking	Consumer wearable activity tracker
3	Robinson et al. 2020	United States	Secondary analysis	68.66 (8.93)	Mean_SD	18+ / 65+	Male (58/59, 98%) and Female (1/59; 2%)	59	COPD	Hybrid	Web + pedometer	Fully automated	Primary focus	Increase walking	Pedometer
4	Gualtieri et al. 2016	United States	Mixed-method study	61 (range 39 - 77)	Mean_range	18+ / 65+	2 (20%, 2/10) males; 8 (80%, 8/10) females	10	Multimorbidity	Outpatient / ambulatory care setting	Digital + human support	Clinician/human-supported	Primary focus	Increase walking	Consumer wearable activity tracker
5	Syrjälä et al. 2021	Sweden	Qualitative study	55 (7)	Mean_SD	18+ / 65+	8/7 male/female	15	T2D	Outpatient / ambulatory care setting	Digital + human support	Clinician/human-supported	Walking within broader PA focus	Increase walking and other PA	Mixed measurement tools
6	Marklund et al 2021	Sweden	Qualitative study	71(range 48-86)	Median_range	18+ / 65+	12/16 female; 4/16 male	16	COPD	Hybrid	Web + pedometer	Fully automated	Walking within broader PA focus	Increase walking	Mixed measurement tools
7	Bamonti et al 2025	United States	Pilot/feasibility study	N/A	N/R	18+ / 65+	Male only (5 male / 0 female reported)	5	COPD	Hybrid	Digital + human support	Clinician/human-supported	Primary focus	Increase walking	Mixed measurement tools
8	Ginossar et al. 2021	United States	Qualitative study	60 - 89	Range_only	18+ / 65+	8/23 (male/female); 26% male, 74% female	31	Cancer	Community / home-based setting	App + wearable	N/A	Walking within broader PA focus	Increase walking	Consumer wearable activity tracker
9	Robinson et al 2019	United States	Secondary analysis	68.78 (8.43)	Mean_SD	18+ / 65+	N/R	112	COPD	Outpatient / ambulatory care setting	Web + pedometer	Fully automated	Primary focus	Increase walking	Pedometer
10	Bamonti et al. 2023	United States	Secondary analysis	69 (8)	Mean_SD	18+ / 65+	205/212 male (96.70%)	212	COPD	Hybrid	Web + pedometer	Fully automated	Primary focus	Increase walking	Pedometer
11	Roberts et al. 2019	United Kingdom	Qualitative study	60 (11; range 37-78)	Mean_SD_range	18+ / 65+	22/10 (male/female)	32	Cancer	Community / home-based setting	Mobile app	Fully automated	Walking within broader PA focus	Increase walking and other PA	Smartphone-based activity tracking
12	Blondeel et al 2025	Belgium	Experimental study	IG1 68 (8); IG2: 67 (7)	Mixed_groups	18+ / 65+	Male 62 /150	150	COPD	Outpatient / ambulatory care setting	Digital + human support	Clinician/human-supported	Primary focus	Increase walking	Mixed measurement tools
13	Wan et al 2017	United States	Experimental study	68.6 (8.3)	Mean_SD	18+ / 65+	95/109 male (98.2%)	109	COPD	Outpatient / ambulatory care setting	Web + pedometer	Fully automated	Primary focus	Maintain or increase walking	Pedometer
14	Lambert et al 2024	United Kingdom	Qualitative study	28 - 72	Range_only	18+ / 65+	20/26 female	26	Multimorbidity	Outpatient / ambulatory care setting	Web + pedometer	Fully automated	Walking within broader PA focus	Increase walking	Pedometer
15	Monteiro-Guerra et al 2020	Spain	Qualitative study	52.8 (8.8)	Mean_SD	18+ / 65+	0/14 male; 14/14 female	14	Cancer	Outpatient / ambulatory care setting	Mobile app	N/A	Walking within broader PA focus	Increase walking	Self-reported physical activity questionnaire
16	Schrier et al 2021	United States	Pilot/feasibility study	63 (N/R; range 37-79)	Mean_range	18+ / 65+	100% female	24	Cancer	Outpatient / ambulatory care setting	App + wearable	Fully automated	Primary focus	Increase walking	Consumer wearable activity tracker
17	Miropolsky et al 2020	United States	Qualitative study	33.8 (4.3)	Mean_SD	18+	Male 4 (31); Female 8 (61); Nonbinary 1 (8)	13	Cancer	Community / home-based setting	Digital + human support	Clinician/human-supported	Walking within broader PA focus	Increase walking	Consumer wearable activity tracker
18	Khairat et al 2026	United States	Mixed-method study	58.7 (12.5)	Mean_SD	18+ / 65+	22/9 female/male; 1 not specified	32	Cancer	Hybrid	Digital + human support	Clinician/human-supported	Primary focus	Increase walking	Consumer wearable activity tracker
19	Bentley et al 2020	United Kingdom	Pilot/feasibility study	67.5 (60.0-70.5)	Median_IQR	18+ / 65+	13/17 (male/female);	30	COPD	Outpatient / ambulatory care setting	App + wearable	Clinician/human-supported	Primary focus	Maintain or increase walking	Mixed measurement tools
20	Doyle et al 2021	Ireland and Belgium	Pilot/feasibility study	Ireland 74.23 (6.4); Belgium 73.61 (6.49)	Mixed_groups	65+	Ireland: 36/60 male; Belgium: 43/60 male	120	Multimorbidity	Community / home-based setting	Digital + human support	Clinician/human-supported	Walking within broader PA focus	Increase walking	Consumer wearable activity tracker
21	Wulfovich et al 2019	United States	Mixed-method study	N/R	N/R	18+	7/20 male.	200	Multimorbidity	Hybrid	App + wearable	Fully automated	Walking within broader PA focus	Increase walking	Mixed measurement tools
22	Okwose et al 2020	United Kingdom	Qualitative study	67 (5)	Mean_SD	18+ / 65+	13/3 (men/women)	16	HF	Hybrid	Digital + human support	Clinician/human-supported	Primary focus	Increase walking	N/R
23	Frensham et al 2018	Australia	Qualitative study	74.0 (5.5)	Mean_SD	18+ / 65+	5/5 (male/female)	10	Cancer	Community / home-based setting	Web + pedometer	Fully automated	Primary focus	Increase walking	Mixed measurement tools
24	Vorrink et al 2016	Netherlands	Experimental study	IG 62 (9); UC 63 (8)	Mixed_groups	18+ / 65+	Intervention Female/male: 42/42; Usual care female/male 37/36	157	COPD	Outpatient / ambulatory care setting	Digital + human support	Clinician/human-supported	Primary focus	Maintain or increase walking	Accelerometer / research-grade activity monitor
25	Bartlett et al 2017	United Kingdom	Mixed-method study	Q: 64.0 (8.5); I: 70.8 (8.3)	Mixed_groups	18+ / 65+	Questionnaire: 59 (69%) female; Interview: 16 (57%) female	115	COPD	Hybrid	Mobile app	Fully automated	Primary focus	Increase walking	N/A
26	Nguyen et al 2017	Australia	Qualitative study	59 (N/R)	Mean_only	18+	female only 100%	14	Cancer	Community / home-based setting	App + wearable	Fully automated	Walking within broader PA focus	Increase walking and other PA	Consumer wearable activity tracker
27	Irizarry 2017	United States	Mixed-method study	64.8 (8.36)	Mean_SD	18+ / 65+	75% female / 25% male	85	Multimorbidity	Community / home-based setting	Digital + human support	Clinician/human-supported	Primary focus	Increase walking	Mixed measurement tools
28	Kaye 2014	United States	Experimental study	55.0 (7.3)	Mean_SD	18+ / 65+	100% Female	90	Cancer	Community / home-based setting	Digital + human support	Clinician/human-supported	Primary focus	Increase walking	Consumer wearable activity tracker

## Sheet: Table S3. Barriers extraction
Author(s)	Publication year	Publication type	Source of publication	Country	Aim(s) of study	Paper type / Study design	RW_Study design	RW_Participants' group by age	Participants' age	RW_Participants' age	Gender distribution (%)	RW_male_n	RW_male_%	RW_female_n	RW_female_%	RW_Total N of participants	Chronic condition(s)	RW_Chronic condition	Mixed population	Mixed population as described	If results for the chronic sample differentiated from the mixed population?	Study context	RW_Study context	Digital intervention type/context	RW_Digital intervention type/context	What components are delivered digitally?	RW_BCT identification source	What Behaviour Change Techniques were used within digital intervention/context?	BCT_ RW coding_all	RW_goal_setting_planning	RW_self_monitoring_feedback	RW_prompts_reminders	RW_tailoring_personalization	RW_education_instruction	RW_motivational_support_reinforcement	RW_social_support	RW_coaching_human_support	RW_problem_solving_barrier_management	RW_self_regulation_self_efficacy_support	RW_gamification_incentives	RW_Total BCT N	Verbatim quote regarding level of digital support.	RW_Level of digital support	Primary outcome of the study	Secondary outcome of the study	RW_Walking focus of intervention	RW_walking focus_note	Walking-related target behaviour	RW_Walking-related target behaviour/goal
Robinson et al.	2024	Journal article	Journal of Rural Health	United States	Thus, in the current study, we examined if rural/urban status moderated the effectiveness of a web-based pedometer-mediated physical activity self-management intervention on change in daily step counts. We also examined if rural and urban participants in the intervention differed in how engaged they were with the intervention through both objective (i.e., weekly website logons) and subjective (i.…	Secondary exploratory analysis of an RCT	Secondary analysis	Adults (18+) and Older adults (65+)	66.7 (8.8) years; Urban 67.8 (9.4); Rural 65.4 (8.0)	66.7 (8.8)	Mostly white men	N/D	N/D	N/D	N/D	239	COPD	Chronic Obstructive Pulmonary Disease (COPD)	No	N/A	N/A	Remote / home-based / national VA sample	Hybrid	Web-based, pedometer-mediated physical activity self-management intervention (“Taking Healthy Steps”); remote/home-based	Web + pedometer	Individualized step-count goal setting; iterative feedback about daily step counts; motivational messages; educational tips; online community forum; graphical displays of daily step counts; real-time pedometer step-count feedback	Reviewer-extracted	Goal setting; iterative feedback/self-monitoring; motivational messages; educational tips; online community forum for social support. Labeles by Reviewer	Goal setting and planning; Self-monitoring and feedback; Motivational support / reinforcement; Education / instruction; Social support	1	1	0	0	1	1	1	0	0	0	0	5	“Veterans who had not uploaded their step-count data received follow-up emails and phone calls until new data had been received.”	Fully automated	Effectiveness of the intervention was operationalized as a greater increase in daily step counts in the intervention group compared to the waitlist-control group	Intervention engagement (weekly website logons and participant feedback)	Primary focus	Daily step counts / walking outcomes appear central to intervention logic.	Increase daily step counts / walking	Increase walking
Golbus et al.	2026	Journal article	Circulation: Heart Failure	United States	This observational study was designed to explore both stable psychosocial factors and within-day temporal changes in symptoms and situational psychosocial factors in patients with HF, and their association with physical activity levels.	Prospective observational study	Observational study	Adults (18+) and Older adults (65+)	59.7 (SD, 13.6)	59.7 (13.6)	Male 14 (46.7%) Female 16 (53.3%)	14	46.7	16	53.3	30	heart failure (HF)	Heart failure	No	N/A	N/A	outpatient/remote home-based study run from an academic medical center.	Hybrid	mixed; smartphone-delivered EMA plus smartwatch monitoring in a mobile study application	App + wearable	baseline and 4-week surveys in the mobile application; twice-daily EMAs; text message alerts; push notifications; smartwatch step-count monitoring; heart-rate wear-time monitoring.	Reviewer-extracted	Self-monitoring of behavior/outcome; prompts/cues/reminders. Labeled by Reviwer	Self-monitoring and feedback; Prompts and reminders; Coaching / human support	0	1	1	0	0	0	0	0	0	0	0	2	“Participants underwent remote recruitment and consent processes with the consent form signed within the mobile study application MyDataHelps (CareEvolution, LLC) and assigned baseline surveys within the mobile application. Participants were subsequently mailed a smartwatch and underwent remote enrollment appointments, during which they were assisted with pairing their smartwatches and phones as …	Clinician/human-supported	“The primary outcome was natural log-transformed step count 12 hours after an EMA..."	"... secondarily, natural log-transformed step count 4 hours after an EMA."	Primary focus	Step count was used as the main behavioural outcome.	Step count	Increase walking
Golbus et al.	2026	Journal article	Circulation: Heart Failure	United States	This observational study was designed to explore both stable psychosocial factors and within-day temporal changes in symptoms and situational psychosocial factors in patients with HF, and their association with physical activity levels.	Prospective observational study	Observational study	Adults (18+) and Older adults (65+)	59.7 (SD, 13.6)	59.7 (13.6)	Male 14 (46.7%) Female 16 (53.3%)	14	46.7	16	53.3	30	heart failure (HF)	Heart failure	No	N/A	N/A	outpatient/remote home-based study run from an academic medical center.	Hybrid	mixed; smartphone-delivered EMA plus smartwatch monitoring in a mobile study application	App + wearable	baseline and 4-week surveys in the mobile application; twice-daily EMAs; text message alerts; push notifications; smartwatch step-count monitoring; heart-rate wear-time monitoring.	Reviewer-extracted	Self-monitoring of behavior/outcome; prompts/cues/reminders. Labeled by Reviwer	Self-monitoring and feedback; Prompts and reminders; Coaching / human support	0	1	1	0	0	0	0	0	0	0	0	2	“Participants underwent remote recruitment and consent processes with the consent form signed within the mobile study application MyDataHelps (CareEvolution, LLC) and assigned baseline surveys within the mobile application. Participants were subsequently mailed a smartwatch and underwent remote enrollment appointments, during which they were assisted with pairing their smartwatches and phones as …	Clinician/human-supported	“The primary outcome was natural log-transformed step count 12 hours after an EMA..."	"... secondarily, natural log-transformed step count 4 hours after an EMA."	Primary focus	Step count was used as the main behavioural outcome.	Step count	Increase walking
Golbus et al.	2026	Journal article	Circulation: Heart Failure	United States	This observational study was designed to explore both stable psychosocial factors and within-day temporal changes in symptoms and situational psychosocial factors in patients with HF, and their association with physical activity levels.	Prospective observational study	Observational study	Adults (18+) and Older adults (65+)	59.7 (SD, 13.6)	59.7 (13.6)	Male 14 (46.7%) Female 16 (53.3%)	14	46.7	16	53.3	30	heart failure (HF)	Heart failure	No	N/A	N/A	outpatient/remote home-based study run from an academic medical center.	Hybrid	mixed; smartphone-delivered EMA plus smartwatch monitoring in a mobile study application	App + wearable	baseline and 4-week surveys in the mobile application; twice-daily EMAs; text message alerts; push notifications; smartwatch step-count monitoring; heart-rate wear-time monitoring.	Reviewer-extracted	Self-monitoring of behavior/outcome; prompts/cues/reminders. Labeled by Reviwer	Self-monitoring and feedback; Prompts and reminders; Coaching / human support	0	1	1	0	0	0	0	0	0	0	0	2	“Participants underwent remote recruitment and consent processes with the consent form signed within the mobile study application MyDataHelps (CareEvolution, LLC) and assigned baseline surveys within the mobile application. Participants were subsequently mailed a smartwatch and underwent remote enrollment appointments, during which they were assisted with pairing their smartwatches and phones as …	Clinician/human-supported	“The primary outcome was natural log-transformed step count 12 hours after an EMA..."	"... secondarily, natural log-transformed step count 4 hours after an EMA."	Primary focus	Step count was used as the main behavioural outcome.	Step count	Increase walking
Golbus et al.	2026	Journal article	Circulation: Heart Failure	United States	This observational study was designed to explore both stable psychosocial factors and within-day temporal changes in symptoms and situational psychosocial factors in patients with HF, and their association with physical activity levels.	Prospective observational study	Observational study	Adults (18+) and Older adults (65+)	59.7 (SD, 13.6)	59.7 (13.6)	Male 14 (46.7%) Female 16 (53.3%)	14	46.7	16	53.3	30	heart failure (HF)	Heart failure	No	N/A	N/A	outpatient/remote home-based study run from an academic medical center.	Hybrid	mixed; smartphone-delivered EMA plus smartwatch monitoring in a mobile study application	App + wearable	baseline and 4-week surveys in the mobile application; twice-daily EMAs; text message alerts; push notifications; smartwatch step-count monitoring; heart-rate wear-time monitoring.	Reviewer-extracted	Self-monitoring of behavior/outcome; prompts/cues/reminders. Labeled by Reviwer	Self-monitoring and feedback; Prompts and reminders; Coaching / human support	0	1	1	0	0	0	0	0	0	0	0	2	“Participants underwent remote recruitment and consent processes with the consent form signed within the mobile study application MyDataHelps (CareEvolution, LLC) and assigned baseline surveys within the mobile application. Participants were subsequently mailed a smartwatch and underwent remote enrollment appointments, during which they were assisted with pairing their smartwatches and phones as …	Clinician/human-supported	“The primary outcome was natural log-transformed step count 12 hours after an EMA..."	"... secondarily, natural log-transformed step count 4 hours after an EMA."	Primary focus	Step count was used as the main behavioural outcome.	Step count	Increase walking
Robinson et al.	2020	Journal article	JMIR Aging	United States	"if age moderates multiple factors that influence an individual with COPD’s openness toward an internet-mediated, pedometer-based physical activity intervention"	Secondary analysis of randomized controlled trial data	Secondary analysis	Adults (18+) and Older adults (65+)	68.66 (8.93)	68.66 (8.93)	male (58/59, 98%)” and “Female 1/59; 2%	58	98	1	2	59	COPD	Chronic Obstructive Pulmonary Disease (COPD)	No	N/A	N/A	veteran outpatient/community-based web intervention	Hybrid	Internet-mediated, pedometer-based physical activity intervention	Web + pedometer	Personalized step goals; iterative step-count feedback/self-monitoring; feedback graphs; weekly step-count goals; educational tips; motivational messages; online community forum; website upload of pedometer data.	Reviewer-extracted	Personalized goals; iterative step count feedback for self-monitoring; educational tips; motivational messages; online community forum for social support. Extracted by Reviewer.	Goal setting and planning; Tailoring and personalization; Self-monitoring and feedback; Education / instruction; Motivational support / reinforcement; Social support	1	1	0	1	1	1	1	0	0	0	0	6	“participants received support from study staff as needed” - tech support only	Fully automated	“primary outcomes were feasibility and engagement”	“participants were encouraged to increase their daily steps”	Primary focus	Daily step counts were the core target/outcome.	Walking / increasing daily steps	Increase walking
Robinson et al.	2020	Journal article	JMIR Aging	United States	"if age moderates multiple factors that influence an individual with COPD’s openness toward an internet-mediated, pedometer-based physical activity intervention"	Secondary analysis of randomized controlled trial data	Secondary analysis	Adults (18+) and Older adults (65+)	68.66 (8.93)	68.66 (8.93)	male (58/59, 98%)” and “Female 1/59; 2%	58	98	1	2	59	COPD	Chronic Obstructive Pulmonary Disease (COPD)	No	N/A	N/A	veteran outpatient/community-based web intervention	Hybrid	Internet-mediated, pedometer-based physical activity intervention	Web + pedometer	Personalized step goals; iterative step-count feedback/self-monitoring; feedback graphs; weekly step-count goals; educational tips; motivational messages; online community forum; website upload of pedometer data.	Reviewer-extracted	Personalized goals; iterative step count feedback for self-monitoring; educational tips; motivational messages; online community forum for social support. Extracted by Reviewer.	Goal setting and planning; Tailoring and personalization; Self-monitoring and feedback; Education / instruction; Motivational support / reinforcement; Social support	1	1	0	1	1	1	1	0	0	0	0	6	“participants received support from study staff as needed” - tech support only	Fully automated	“primary outcomes were feasibility and engagement”	“participants were encouraged to increase their daily steps”	Primary focus	Daily step counts were the core target/outcome.	Walking / increasing daily steps	Increase walking
Robinson et al.	2020	Journal article	JMIR Aging	United States	"if age moderates multiple factors that influence an individual with COPD’s openness toward an internet-mediated, pedometer-based physical activity intervention"	Secondary analysis of randomized controlled trial data	Secondary analysis	Adults (18+) and Older adults (65+)	68.66 (8.93)	68.66 (8.93)	male (58/59, 98%)” and “Female 1/59; 2%	58	98	1	2	59	COPD	Chronic Obstructive Pulmonary Disease (COPD)	No	N/A	N/A	veteran outpatient/community-based web intervention	Hybrid	Internet-mediated, pedometer-based physical activity intervention	Web + pedometer	Personalized step goals; iterative step-count feedback/self-monitoring; feedback graphs; weekly step-count goals; educational tips; motivational messages; online community forum; website upload of pedometer data.	Reviewer-extracted	Personalized goals; iterative step count feedback for self-monitoring; educational tips; motivational messages; online community forum for social support. Extracted by Reviewer.	Goal setting and planning; Tailoring and personalization; Self-monitoring and feedback; Education / instruction; Motivational support / reinforcement; Social support	1	1	0	1	1	1	1	0	0	0	0	6	“participants received support from study staff as needed” - tech support only	Fully automated	“primary outcomes were feasibility and engagement”	“participants were encouraged to increase their daily steps”	Primary focus	Daily step counts were the core target/outcome.	Walking / increasing daily steps	Increase walking
Robinson et al.	2020	Journal article	JMIR Aging	United States	"if age moderates multiple factors that influence an individual with COPD’s openness toward an internet-mediated, pedometer-based physical activity intervention"	Secondary analysis of randomized controlled trial data	Secondary analysis	Adults (18+) and Older adults (65+)	68.66 (8.93)	68.66 (8.93)	male (58/59, 98%)” and “Female 1/59; 2%	58	98	1	2	59	COPD	Chronic Obstructive Pulmonary Disease (COPD)	No	N/A	N/A	veteran outpatient/community-based web intervention	Hybrid	Internet-mediated, pedometer-based physical activity intervention	Web + pedometer	Personalized step goals; iterative step-count feedback/self-monitoring; feedback graphs; weekly step-count goals; educational tips; motivational messages; online community forum; website upload of pedometer data.	Reviewer-extracted	Personalized goals; iterative step count feedback for self-monitoring; educational tips; motivational messages; online community forum for social support. Extracted by Reviewer.	Goal setting and planning; Tailoring and personalization; Self-monitoring and feedback; Education / instruction; Motivational support / reinforcement; Social support	1	1	0	1	1	1	1	0	0	0	0	6	“participants received support from study staff as needed” - tech support only	Fully automated	“primary outcomes were feasibility and engagement”	“participants were encouraged to increase their daily steps”	Primary focus	Daily step counts were the core target/outcome.	Walking / increasing daily steps	Increase walking
Gualtieri et al.	2016	Journal article	JMIR Research Protocols	United States	Specifically, we aim to determine (1) if participants would accept and use trackers to increase their physical activity; (2) if there were barriers to use besides cost and training; (3) if trackers would educate participants on their baseline and ongoing activity levels and support behavior change; and (4) if clinical outcomes would show improvements in participants’ health.”	Pilot mixed-methods study	Mixed-method study	Adults (18+) and Older adults (65+)	ages ranged from 39 to 77 years old with a mean age of 61 and a median age of 63.”	61 (range 39 - 77)	Patients included 2 (20%, 2/10) males and 8 (80%, 8/10) females.	2	20	8	80	10	"...at least one of the following chronic medical problems: overweight and obesity, hypertension, type 2 diabetes, hyperlipidemia, and joint pain."	Multiple chronic conditions	No	N/A	N/A	Physician-led wellness group in private practice / suburban community / group-based outpatient-like setting	Outpatient / ambulatory care setting	Wearable activity tracker within a physician-led wellness group	Digital + human support	Step count, calories burned, distance walked, heart rate, sleep, progress toward daily step goal, ongoing activity feedback, corresponding app step tracking for one participant.: immediate feedback on step count and progress towards a daily step goal.”	Reviewer-extracted	aily step-goal setting, personalized goal tailoring, gradual goal progression, self-monitoring/feedback on step count, and clinician support/troubleshooting. Reviwer coded	Goal setting and planning; Tailoring and personalization; Self-monitoring and feedback; Coaching / human support	1	1	0	1	0	0	0	1	0	0	0	4	“the 12-week program with 2 hour meetings every week, during which patients received guidance and teaching... on physical activity, nutrition, mental health, mindfulness, and sleep.” and “the tracker served as a trigger to increase their physical activity by adding a walk or increasing the duration of a walk.”	Clinician/human-supported	"Our primary research aims are to determine (1) if participants would accept and use trackers to increase their physical activity; (2) if there were barriers to use besides cost and training; (3) if trackers would educate participants on their baseline and ongoing activity levels and support behavior change in conjunction with the education participants received through the wellness group; and (4…	N/A	Primary focus	Walking/step count appears to drive the intervention despite some broader PA language.	Increase daily walking / step count / physical activity through walks	Increase walking
Gualtieri et al.	2016	Journal article	JMIR Research Protocols	United States	Specifically, we aim to determine (1) if participants would accept and use trackers to increase their physical activity; (2) if there were barriers to use besides cost and training; (3) if trackers would educate participants on their baseline and ongoing activity levels and support behavior change; and (4) if clinical outcomes would show improvements in participants’ health.”	Pilot mixed-methods study	Mixed-method study	Adults (18+) and Older adults (65+)	ages ranged from 39 to 77 years old with a mean age of 61 and a median age of 63.”	61 (range 39 - 77)	Patients included 2 (20%, 2/10) males and 8 (80%, 8/10) females.	2	20	8	80	10	"...at least one of the following chronic medical problems: overweight and obesity, hypertension, type 2 diabetes, hyperlipidemia, and joint pain."	Multiple chronic conditions	No	N/A	N/A	Physician-led wellness group in private practice / suburban community / group-based outpatient-like setting	Outpatient / ambulatory care setting	Wearable activity tracker within a physician-led wellness group	Digital + human support	Step count, calories burned, distance walked, heart rate, sleep, progress toward daily step goal, ongoing activity feedback, corresponding app step tracking for one participant.: immediate feedback on step count and progress towards a daily step goal.”	Reviewer-extracted	aily step-goal setting, personalized goal tailoring, gradual goal progression, self-monitoring/feedback on step count, and clinician support/troubleshooting. Reviwer coded	Goal setting and planning; Tailoring and personalization; Self-monitoring and feedback; Coaching / human support	1	1	0	1	0	0	0	1	0	0	0	4	“the 12-week program with 2 hour meetings every week, during which patients received guidance and teaching... on physical activity, nutrition, mental health, mindfulness, and sleep.” and “the tracker served as a trigger to increase their physical activity by adding a walk or increasing the duration of a walk.”	Clinician/human-supported	"Our primary research aims are to determine (1) if participants would accept and use trackers to increase their physical activity; (2) if there were barriers to use besides cost and training; (3) if trackers would educate participants on their baseline and ongoing activity levels and support behavior change in conjunction with the education participants received through the wellness group; and (4…	N/A	Primary focus	Walking/step count appears to drive the intervention despite some broader PA language.	Increase daily walking / step count / physical activity through walks	Increase walking
Gualtieri et al.	2016	Journal article	JMIR Research Protocols	United States	Specifically, we aim to determine (1) if participants would accept and use trackers to increase their physical activity; (2) if there were barriers to use besides cost and training; (3) if trackers would educate participants on their baseline and ongoing activity levels and support behavior change; and (4) if clinical outcomes would show improvements in participants’ health.”	Pilot mixed-methods study	Mixed-method study	Adults (18+) and Older adults (65+)	ages ranged from 39 to 77 years old with a mean age of 61 and a median age of 63.”	61 (range 39 - 77)	Patients included 2 (20%, 2/10) males and 8 (80%, 8/10) females.	2	20	8	80	10	"...at least one of the following chronic medical problems: overweight and obesity, hypertension, type 2 diabetes, hyperlipidemia, and joint pain."	Multiple chronic conditions	No	N/A	N/A	Physician-led wellness group in private practice / suburban community / group-based outpatient-like setting	Outpatient / ambulatory care setting	Wearable activity tracker within a physician-led wellness group	Digital + human support	Step count, calories burned, distance walked, heart rate, sleep, progress toward daily step goal, ongoing activity feedback, corresponding app step tracking for one participant.: immediate feedback on step count and progress towards a daily step goal.”	Reviewer-extracted	aily step-goal setting, personalized goal tailoring, gradual goal progression, self-monitoring/feedback on step count, and clinician support/troubleshooting. Reviwer coded	Goal setting and planning; Tailoring and personalization; Self-monitoring and feedback; Coaching / human support	1	1	0	1	0	0	0	1	0	0	0	4	“the 12-week program with 2 hour meetings every week, during which patients received guidance and teaching... on physical activity, nutrition, mental health, mindfulness, and sleep.” and “the tracker served as a trigger to increase their physical activity by adding a walk or increasing the duration of a walk.”	Clinician/human-supported	"Our primary research aims are to determine (1) if participants would accept and use trackers to increase their physical activity; (2) if there were barriers to use besides cost and training; (3) if trackers would educate participants on their baseline and ongoing activity levels and support behavior change in conjunction with the education participants received through the wellness group; and (4…	N/A	Primary focus	Walking/step count appears to drive the intervention despite some broader PA language.	Increase daily walking / step count / physical activity through walks	Increase walking
Gualtieri et al.	2016	Journal article	JMIR Research Protocols	United States	Specifically, we aim to determine (1) if participants would accept and use trackers to increase their physical activity; (2) if there were barriers to use besides cost and training; (3) if trackers would educate participants on their baseline and ongoing activity levels and support behavior change; and (4) if clinical outcomes would show improvements in participants’ health.”	Pilot mixed-methods study	Mixed-method study	Adults (18+) and Older adults (65+)	ages ranged from 39 to 77 years old with a mean age of 61 and a median age of 63.”	61 (range 39 - 77)	Patients included 2 (20%, 2/10) males and 8 (80%, 8/10) females.	2	20	8	80	10	"...at least one of the following chronic medical problems: overweight and obesity, hypertension, type 2 diabetes, hyperlipidemia, and joint pain."	Multiple chronic conditions	No	N/A	N/A	Physician-led wellness group in private practice / suburban community / group-based outpatient-like setting	Outpatient / ambulatory care setting	Wearable activity tracker within a physician-led wellness group	Digital + human support	Step count, calories burned, distance walked, heart rate, sleep, progress toward daily step goal, ongoing activity feedback, corresponding app step tracking for one participant.: immediate feedback on step count and progress towards a daily step goal.”	Reviewer-extracted	aily step-goal setting, personalized goal tailoring, gradual goal progression, self-monitoring/feedback on step count, and clinician support/troubleshooting. Reviwer coded	Goal setting and planning; Tailoring and personalization; Self-monitoring and feedback; Coaching / human support	1	1	0	1	0	0	0	1	0	0	0	4	“the 12-week program with 2 hour meetings every week, during which patients received guidance and teaching... on physical activity, nutrition, mental health, mindfulness, and sleep.” and “the tracker served as a trigger to increase their physical activity by adding a walk or increasing the duration of a walk.”	Clinician/human-supported	"Our primary research aims are to determine (1) if participants would accept and use trackers to increase their physical activity; (2) if there were barriers to use besides cost and training; (3) if trackers would educate participants on their baseline and ongoing activity levels and support behavior change in conjunction with the education participants received through the wellness group; and (4…	N/A	Primary focus	Walking/step count appears to drive the intervention despite some broader PA language.	Increase daily walking / step count / physical activity through walks	Increase walking
Gualtieri et al.	2016	Journal article	JMIR Research Protocols	United States	Specifically, we aim to determine (1) if participants would accept and use trackers to increase their physical activity; (2) if there were barriers to use besides cost and training; (3) if trackers would educate participants on their baseline and ongoing activity levels and support behavior change; and (4) if clinical outcomes would show improvements in participants’ health.”	Pilot mixed-methods study	Mixed-method study	Adults (18+) and Older adults (65+)	ages ranged from 39 to 77 years old with a mean age of 61 and a median age of 63.”	61 (range 39 - 77)	Patients included 2 (20%, 2/10) males and 8 (80%, 8/10) females.	2	20	8	80	10	"...at least one of the following chronic medical problems: overweight and obesity, hypertension, type 2 diabetes, hyperlipidemia, and joint pain."	Multiple chronic conditions	No	N/A	N/A	Physician-led wellness group in private practice / suburban community / group-based outpatient-like setting	Outpatient / ambulatory care setting	Wearable activity tracker within a physician-led wellness group	Digital + human support	Step count, calories burned, distance walked, heart rate, sleep, progress toward daily step goal, ongoing activity feedback, corresponding app step tracking for one participant.: immediate feedback on step count and progress towards a daily step goal.”	Reviewer-extracted	aily step-goal setting, personalized goal tailoring, gradual goal progression, self-monitoring/feedback on step count, and clinician support/troubleshooting. Reviwer coded	Goal setting and planning; Tailoring and personalization; Self-monitoring and feedback; Coaching / human support	1	1	0	1	0	0	0	1	0	0	0	4	“the 12-week program with 2 hour meetings every week, during which patients received guidance and teaching... on physical activity, nutrition, mental health, mindfulness, and sleep.” and “the tracker served as a trigger to increase their physical activity by adding a walk or increasing the duration of a walk.”	Clinician/human-supported	"Our primary research aims are to determine (1) if participants would accept and use trackers to increase their physical activity; (2) if there were barriers to use besides cost and training; (3) if trackers would educate participants on their baseline and ongoing activity levels and support behavior change in conjunction with the education participants received through the wellness group; and (4…	N/A	Primary focus	Walking/step count appears to drive the intervention despite some broader PA language.	Increase daily walking / step count / physical activity through walks	Increase walking
Syrjälä et al.	2021	Journal article	Diabetic Medicine	Sweden	“This study aimed to explore the feasibility and acceptability of an intervention using mobile health (mHealth) technology, together with counselling by a diabetes specialist nurse, to reduce occupational sitting in adults with type 2 diabetes.”	Qualitative study; qualitative evaluation using semi-structured interviews and qualitative content analysis	Qualitative study	Adults (18+) and Older adults (65+)	55 (7)	55 (7)	8/7 male/female	8	53.3	7	46.7	15	Type 2 diabetes	Type 2 diabetes	No	N/A	N/A	Primary healthcare; office/workplace; mainly sedentary occupations “Participants were recruited across three primary healthcare centres in Sweden.” / “working at least 75% in a mainly sedentary occupation.”	Outpatient / ambulatory care setting	mHealth intervention using activity tracker and SMS reminders, plus counselling and telephone follow-up by a diabetes specialist nurse; 'a 3-month intervention including mHealth; activity tracker (Garmin Vivofit3) and SMS reminders, one initial face-to-face patient-centred counselling session and three telephone follow-up calls by a diabetes specialist nurse	Digital + human support	Activity tracker prompts; automatic daily step goal; notification when goal reached; SMS reminders	Reviewer-extracted	Goal setting; self-monitoring/feedback; prompts/cues; tailored feedback; follow-up support. “Individual strategies to reduce occupational sitting and stepwise goals were then discussed and written down on a goal sheet” / “used for reflection and to provide participants with tailored feedback on their daily activity patterns” / “prompts the user by displaying a red ‘move bar’” / “received regular …	Goal setting and planning; Self-monitoring and feedback; Prompts and reminders; Tailoring and personalization; Coaching / human support	1	1	1	1	0	0	0	1	0	0	0	5	"an intervention using mHealth… together with counselling by a diabetes specialist nurse”;	Clinician/human-supported	Feasibility and acceptability of the intervention	N/D	Walking within broader PA focus	Low-intensity walking was one component within a broader sedentary behaviour/activity pattern intervention.	Low-intensity walking to interrupt prolonged sitting; increasing daily steps; "...either simple resistance activities… or low-intensity walking.” / “The activity tracker automatically creates a daily step goal”	Increase walking and other PA
Syrjälä et al.	2021	Journal article	Diabetic Medicine	Sweden	“This study aimed to explore the feasibility and acceptability of an intervention using mobile health (mHealth) technology, together with counselling by a diabetes specialist nurse, to reduce occupational sitting in adults with type 2 diabetes.”	Qualitative study; qualitative evaluation using semi-structured interviews and qualitative content analysis	Qualitative study	Adults (18+) and Older adults (65+)	55 (7)	55 (7)	8/7 male/female	8	53.3	7	46.7	15	Type 2 diabetes	Type 2 diabetes	No	N/A	N/A	Primary healthcare; office/workplace; mainly sedentary occupations “Participants were recruited across three primary healthcare centres in Sweden.” / “working at least 75% in a mainly sedentary occupation.”	Outpatient / ambulatory care setting	mHealth intervention using activity tracker and SMS reminders, plus counselling and telephone follow-up by a diabetes specialist nurse; 'a 3-month intervention including mHealth; activity tracker (Garmin Vivofit3) and SMS reminders, one initial face-to-face patient-centred counselling session and three telephone follow-up calls by a diabetes specialist nurse	Digital + human support	Activity tracker prompts; automatic daily step goal; notification when goal reached; SMS reminders	Reviewer-extracted	Goal setting; self-monitoring/feedback; prompts/cues; tailored feedback; follow-up support. “Individual strategies to reduce occupational sitting and stepwise goals were then discussed and written down on a goal sheet” / “used for reflection and to provide participants with tailored feedback on their daily activity patterns” / “prompts the user by displaying a red ‘move bar’” / “received regular …	Goal setting and planning; Self-monitoring and feedback; Prompts and reminders; Tailoring and personalization; Coaching / human support	1	1	1	1	0	0	0	1	0	0	0	5	"an intervention using mHealth… together with counselling by a diabetes specialist nurse”;	Clinician/human-supported	Feasibility and acceptability of the intervention	N/D	Walking within broader PA focus	Low-intensity walking was one component within a broader sedentary behaviour/activity pattern intervention.	Low-intensity walking to interrupt prolonged sitting; increasing daily steps; "...either simple resistance activities… or low-intensity walking.” / “The activity tracker automatically creates a daily step goal”	Increase walking and other PA
Syrjälä et al.	2021	Journal article	Diabetic Medicine	Sweden	“This study aimed to explore the feasibility and acceptability of an intervention using mobile health (mHealth) technology, together with counselling by a diabetes specialist nurse, to reduce occupational sitting in adults with type 2 diabetes.”	Qualitative study; qualitative evaluation using semi-structured interviews and qualitative content analysis	Qualitative study	Adults (18+) and Older adults (65+)	55 (7)	55 (7)	8/7 male/female	8	53.3	7	46.7	15	Type 2 diabetes	Type 2 diabetes	No	N/A	N/A	Primary healthcare; office/workplace; mainly sedentary occupations “Participants were recruited across three primary healthcare centres in Sweden.” / “working at least 75% in a mainly sedentary occupation.”	Outpatient / ambulatory care setting	mHealth intervention using activity tracker and SMS reminders, plus counselling and telephone follow-up by a diabetes specialist nurse; 'a 3-month intervention including mHealth; activity tracker (Garmin Vivofit3) and SMS reminders, one initial face-to-face patient-centred counselling session and three telephone follow-up calls by a diabetes specialist nurse	Digital + human support	Activity tracker prompts; automatic daily step goal; notification when goal reached; SMS reminders	Reviewer-extracted	Goal setting; self-monitoring/feedback; prompts/cues; tailored feedback; follow-up support. “Individual strategies to reduce occupational sitting and stepwise goals were then discussed and written down on a goal sheet” / “used for reflection and to provide participants with tailored feedback on their daily activity patterns” / “prompts the user by displaying a red ‘move bar’” / “received regular …	Goal setting and planning; Self-monitoring and feedback; Prompts and reminders; Tailoring and personalization; Coaching / human support	1	1	1	1	0	0	0	1	0	0	0	5	"an intervention using mHealth… together with counselling by a diabetes specialist nurse”;	Clinician/human-supported	Feasibility and acceptability of the intervention	N/D	Walking within broader PA focus	Low-intensity walking was one component within a broader sedentary behaviour/activity pattern intervention.	Low-intensity walking to interrupt prolonged sitting; increasing daily steps; "...either simple resistance activities… or low-intensity walking.” / “The activity tracker automatically creates a daily step goal”	Increase walking and other PA
Marklund et al.	2021	Journal article	Journal of Medical Internet Research	Sweden	"The aim of this study was, therefore, to explore and describe the experiences of using an eHealth tool over time and factors that might affect usage among people with COPD.”	Qualitative study; exploratory qualitative study within a process evaluation of a controlled pragmatic pilot trial.	Qualitative study	Adults (18+) and Older adults (65+)	Median 71( age range: 48-86)	71(range 48-86)	12/16 female; 4/16 male	4	25	12	75	16	COPD	Chronic Obstructive Pulmonary Disease (COPD)	No	N/A	N/A	Primary care; participants’ homes/university for 3-month interviews; telephone follow-up at 12 months	Hybrid	Interactive webpage / eHealth tool (COPD Web) with step registration, email notifications, and pedometer support “In brief, the COPD Web is an interactive webpage…” and “The COPD Web also includes a function of registering physical activity (steps)… The COPD Web also had automated notifications of new publications on the website via email.”	Web + pedometer	Videos; written information; images; helpful links; information on self-management; step registration; automated notifications of new content by email.	Reviewer-extracted	Automated feedback; prompts/cues via email notifications; self-monitoring of behavior via step registration/pedometer; information/instruction on physical activity and breathing/self-management strategies. Reviewer coded from intervention description; article does not present formal BCT taxonomy labels.	Self-monitoring and feedback; Prompts and reminders; Education / instruction	0	1	1	0	1	0	0	0	0	0	0	3	"it was first introduced to each participant by a health professional during a regular visit using a standardized procedure” Tool delivery included clinician introduction, plus ongoing automated components.	Fully automated	Experiences of using the eHealth tool over time and factors affecting usage	N/D	Walking within broader PA focus	Steps were included but the broader intervention focus was physical activity/exercise self-management.	Registering physical activity as steps; using stairs more; "a function of registering physical activity (steps)” and “using the stairs more”	Increase walking
Marklund et al.	2021	Journal article	Journal of Medical Internet Research	Sweden	"The aim of this study was, therefore, to explore and describe the experiences of using an eHealth tool over time and factors that might affect usage among people with COPD.”	Qualitative study; exploratory qualitative study within a process evaluation of a controlled pragmatic pilot trial.	Qualitative study	Adults (18+) and Older adults (65+)	Median 71( age range: 48-86)	71(range 48-86)	12/16 female; 4/16 male	4	25	12	75	16	COPD	Chronic Obstructive Pulmonary Disease (COPD)	No	N/A	N/A	Primary care; participants’ homes/university for 3-month interviews; telephone follow-up at 12 months	Hybrid	Interactive webpage / eHealth tool (COPD Web) with step registration, email notifications, and pedometer support “In brief, the COPD Web is an interactive webpage…” and “The COPD Web also includes a function of registering physical activity (steps)… The COPD Web also had automated notifications of new publications on the website via email.”	Web + pedometer	Videos; written information; images; helpful links; information on self-management; step registration; automated notifications of new content by email.	Reviewer-extracted	Automated feedback; prompts/cues via email notifications; self-monitoring of behavior via step registration/pedometer; information/instruction on physical activity and breathing/self-management strategies. Reviewer coded from intervention description; article does not present formal BCT taxonomy labels.	Self-monitoring and feedback; Prompts and reminders; Education / instruction	0	1	1	0	1	0	0	0	0	0	0	3	"it was first introduced to each participant by a health professional during a regular visit using a standardized procedure” Tool delivery included clinician introduction, plus ongoing automated components.	Fully automated	Experiences of using the eHealth tool over time and factors affecting usage	N/D	Walking within broader PA focus	Steps were included but the broader intervention focus was physical activity/exercise self-management.	Registering physical activity as steps; using stairs more; "a function of registering physical activity (steps)” and “using the stairs more”	Increase walking
Marklund et al.	2021	Journal article	Journal of Medical Internet Research	Sweden	"The aim of this study was, therefore, to explore and describe the experiences of using an eHealth tool over time and factors that might affect usage among people with COPD.”	Qualitative study; exploratory qualitative study within a process evaluation of a controlled pragmatic pilot trial.	Qualitative study	Adults (18+) and Older adults (65+)	Median 71( age range: 48-86)	71(range 48-86)	12/16 female; 4/16 male	4	25	12	75	16	COPD	Chronic Obstructive Pulmonary Disease (COPD)	No	N/A	N/A	Primary care; participants’ homes/university for 3-month interviews; telephone follow-up at 12 months	Hybrid	Interactive webpage / eHealth tool (COPD Web) with step registration, email notifications, and pedometer support “In brief, the COPD Web is an interactive webpage…” and “The COPD Web also includes a function of registering physical activity (steps)… The COPD Web also had automated notifications of new publications on the website via email.”	Web + pedometer	Videos; written information; images; helpful links; information on self-management; step registration; automated notifications of new content by email.	Reviewer-extracted	Automated feedback; prompts/cues via email notifications; self-monitoring of behavior via step registration/pedometer; information/instruction on physical activity and breathing/self-management strategies. Reviewer coded from intervention description; article does not present formal BCT taxonomy labels.	Self-monitoring and feedback; Prompts and reminders; Education / instruction	0	1	1	0	1	0	0	0	0	0	0	3	"it was first introduced to each participant by a health professional during a regular visit using a standardized procedure” Tool delivery included clinician introduction, plus ongoing automated components.	Fully automated	Experiences of using the eHealth tool over time and factors affecting usage	N/D	Walking within broader PA focus	Steps were included but the broader intervention focus was physical activity/exercise self-management.	Registering physical activity as steps; using stairs more; "a function of registering physical activity (steps)” and “using the stairs more”	Increase walking
Marklund et al.	2021	Journal article	Journal of Medical Internet Research	Sweden	"The aim of this study was, therefore, to explore and describe the experiences of using an eHealth tool over time and factors that might affect usage among people with COPD.”	Qualitative study; exploratory qualitative study within a process evaluation of a controlled pragmatic pilot trial.	Qualitative study	Adults (18+) and Older adults (65+)	Median 71( age range: 48-86)	71(range 48-86)	12/16 female; 4/16 male	4	25	12	75	16	COPD	Chronic Obstructive Pulmonary Disease (COPD)	No	N/A	N/A	Primary care; participants’ homes/university for 3-month interviews; telephone follow-up at 12 months	Hybrid	Interactive webpage / eHealth tool (COPD Web) with step registration, email notifications, and pedometer support “In brief, the COPD Web is an interactive webpage…” and “The COPD Web also includes a function of registering physical activity (steps)… The COPD Web also had automated notifications of new publications on the website via email.”	Web + pedometer	Videos; written information; images; helpful links; information on self-management; step registration; automated notifications of new content by email.	Reviewer-extracted	Automated feedback; prompts/cues via email notifications; self-monitoring of behavior via step registration/pedometer; information/instruction on physical activity and breathing/self-management strategies. Reviewer coded from intervention description; article does not present formal BCT taxonomy labels.	Self-monitoring and feedback; Prompts and reminders; Education / instruction	0	1	1	0	1	0	0	0	0	0	0	3	"it was first introduced to each participant by a health professional during a regular visit using a standardized procedure” Tool delivery included clinician introduction, plus ongoing automated components.	Fully automated	Experiences of using the eHealth tool over time and factors affecting usage	N/D	Walking within broader PA focus	Steps were included but the broader intervention focus was physical activity/exercise self-management.	Registering physical activity as steps; using stairs more; "a function of registering physical activity (steps)” and “using the stairs more”	Increase walking
Marklund et al.	2021	Journal article	Journal of Medical Internet Research	Sweden	"The aim of this study was, therefore, to explore and describe the experiences of using an eHealth tool over time and factors that might affect usage among people with COPD.”	Qualitative study; exploratory qualitative study within a process evaluation of a controlled pragmatic pilot trial.	Qualitative study	Adults (18+) and Older adults (65+)	Median 71( age range: 48-86)	71(range 48-86)	12/16 female; 4/16 male	4	25	12	75	16	COPD	Chronic Obstructive Pulmonary Disease (COPD)	No	N/A	N/A	Primary care; participants’ homes/university for 3-month interviews; telephone follow-up at 12 months	Hybrid	Interactive webpage / eHealth tool (COPD Web) with step registration, email notifications, and pedometer support “In brief, the COPD Web is an interactive webpage…” and “The COPD Web also includes a function of registering physical activity (steps)… The COPD Web also had automated notifications of new publications on the website via email.”	Web + pedometer	Videos; written information; images; helpful links; information on self-management; step registration; automated notifications of new content by email.	Reviewer-extracted	Automated feedback; prompts/cues via email notifications; self-monitoring of behavior via step registration/pedometer; information/instruction on physical activity and breathing/self-management strategies. Reviewer coded from intervention description; article does not present formal BCT taxonomy labels.	Self-monitoring and feedback; Prompts and reminders; Education / instruction	0	1	1	0	1	0	0	0	0	0	0	3	"it was first introduced to each participant by a health professional during a regular visit using a standardized procedure” Tool delivery included clinician introduction, plus ongoing automated components.	Fully automated	Experiences of using the eHealth tool over time and factors affecting usage	N/D	Walking within broader PA focus	Steps were included but the broader intervention focus was physical activity/exercise self-management.	Registering physical activity as steps; using stairs more; "a function of registering physical activity (steps)” and “using the stairs more”	Increase walking
Marklund et al.	2021	Journal article	Journal of Medical Internet Research	Sweden	"The aim of this study was, therefore, to explore and describe the experiences of using an eHealth tool over time and factors that might affect usage among people with COPD.”	Qualitative study; exploratory qualitative study within a process evaluation of a controlled pragmatic pilot trial.	Qualitative study	Adults (18+) and Older adults (65+)	Median 71( age range: 48-86)	71(range 48-86)	12/16 female; 4/16 male	4	25	12	75	16	COPD	Chronic Obstructive Pulmonary Disease (COPD)	No	N/A	N/A	Primary care; participants’ homes/university for 3-month interviews; telephone follow-up at 12 months	Hybrid	Interactive webpage / eHealth tool (COPD Web) with step registration, email notifications, and pedometer support “In brief, the COPD Web is an interactive webpage…” and “The COPD Web also includes a function of registering physical activity (steps)… The COPD Web also had automated notifications of new publications on the website via email.”	Web + pedometer	Videos; written information; images; helpful links; information on self-management; step registration; automated notifications of new content by email.	Reviewer-extracted	Automated feedback; prompts/cues via email notifications; self-monitoring of behavior via step registration/pedometer; information/instruction on physical activity and breathing/self-management strategies. Reviewer coded from intervention description; article does not present formal BCT taxonomy labels.	Self-monitoring and feedback; Prompts and reminders; Education / instruction	0	1	1	0	1	0	0	0	0	0	0	3	"it was first introduced to each participant by a health professional during a regular visit using a standardized procedure” Tool delivery included clinician introduction, plus ongoing automated components.	Fully automated	Experiences of using the eHealth tool over time and factors affecting usage	N/D	Walking within broader PA focus	Steps were included but the broader intervention focus was physical activity/exercise self-management.	Registering physical activity as steps; using stairs more; "a function of registering physical activity (steps)” and “using the stairs more”	Increase walking
Bamonti et al.	2025	Journal article	Cognitive and Behavioral Practice	United States	This article describes acceptability testing and refinement of Step-CBT, a pedometer-based physical activity intervention combined with CBT, for persons with COPD.”; “The main outcomes were acceptability and intervention refinement. Secondary outcomes included exploring trends in main outcomes in completed participants including average daily step count, physical disability, and depression and an…	Single-arm acceptability testing study (ORBIT Phase Ia)	Pilot/feasibility study	Adults (18+) and Older adults (65+)	Unclear	N/A	Male only (5 male / 0 female reported)	5	100	0	0	5	COPD	Chronic Obstructive Pulmonary Disease (COPD)	No	N/A	N/A	Outpatient pulmonary / VA healthcare, with virtual delivery	Hybrid	Synchronous video-delivered intervention using VA Video Connect, with pedometer/Fitbit-based physical activity support “This paper describes acceptability testing and refinement of Step-CBT, a synchronous, video-delivered, pedometer-based physical activity intervention integrated with cognitive behavioral therapy (CBT)”	Digital + human support	Virtual intervention sessions via VA Video Connect; pedometer/Fitbit-supported step monitoring and visualization;	Reviewer-extracted	Goal setting; self-monitoring; feedback; motivation messages; educational content; social support; action planning; problem solving barriers/facilitators; SMART goals Reviewer coded from intervention description; article does not present formal BCT taxonomy labels.	Goal setting and planning; Self-monitoring and feedback; Motivational support / reinforcement; Education / instruction; Social support; Problem solving / barrier management	1	1	0	0	1	1	1	0	1	0	0	6	The intervention was delivered by the principal investigator.”; “Step-CBT was designed to be delivered virtually using VA Video Connect (VVC)”	Clinician/human-supported	Acceptability and intervention refinement	Average daily step count, physical disability, and depression and anxiety symptoms	Primary focus	Acceptability was a key study outcome but intervention mechanics were built around step-count targets and walking SMART goals.	Increase daily walking / daily step count "The therapist described the two main strategies for increasing physical activity in Step-CBT: weekly, individualized step count targets and SMART goals.”; “Ted created his first SMART goal related to walking each day for the next 7 days.”	Increase walking
Bamonti et al.	2025	Journal article	Cognitive and Behavioral Practice	United States	This article describes acceptability testing and refinement of Step-CBT, a pedometer-based physical activity intervention combined with CBT, for persons with COPD.”; “The main outcomes were acceptability and intervention refinement. Secondary outcomes included exploring trends in main outcomes in completed participants including average daily step count, physical disability, and depression and an…	Single-arm acceptability testing study (ORBIT Phase Ia)	Pilot/feasibility study	Adults (18+) and Older adults (65+)	Unclear	N/A	Male only (5 male / 0 female reported)	5	100	0	0	5	COPD	Chronic Obstructive Pulmonary Disease (COPD)	No	N/A	N/A	Outpatient pulmonary / VA healthcare, with virtual delivery	Hybrid	Synchronous video-delivered intervention using VA Video Connect, with pedometer/Fitbit-based physical activity support “This paper describes acceptability testing and refinement of Step-CBT, a synchronous, video-delivered, pedometer-based physical activity intervention integrated with cognitive behavioral therapy (CBT)”	Digital + human support	Virtual intervention sessions via VA Video Connect; pedometer/Fitbit-supported step monitoring and visualization;	Reviewer-extracted	Goal setting; self-monitoring; feedback; motivation messages; educational content; social support; action planning; problem solving barriers/facilitators; SMART goals Reviewer coded from intervention description; article does not present formal BCT taxonomy labels.	Goal setting and planning; Self-monitoring and feedback; Motivational support / reinforcement; Education / instruction; Social support; Problem solving / barrier management	1	1	0	0	1	1	1	0	1	0	0	6	The intervention was delivered by the principal investigator.”; “Step-CBT was designed to be delivered virtually using VA Video Connect (VVC)”	Clinician/human-supported	Acceptability and intervention refinement	Average daily step count, physical disability, and depression and anxiety symptoms	Primary focus	Acceptability was a key study outcome but intervention mechanics were built around step-count targets and walking SMART goals.	Increase daily walking / daily step count "The therapist described the two main strategies for increasing physical activity in Step-CBT: weekly, individualized step count targets and SMART goals.”; “Ted created his first SMART goal related to walking each day for the next 7 days.”	Increase walking
Bamonti et al	2025	Journal article	Cognitive and Behavioral Practice	United States	This article describes acceptability testing and refinement of Step-CBT, a pedometer-based physical activity intervention combined with CBT, for persons with COPD.”; “The main outcomes were acceptability and intervention refinement. Secondary outcomes included exploring trends in main outcomes in completed participants including average daily step count, physical disability, and depression and an…	Single-arm acceptability testing study (ORBIT Phase Ia)	Pilot/feasibility study	Adults (18+) and Older adults (65+)	Unclear	N/A	Male only (5 male / 0 female reported)	5	100	0	0	5	COPD	Chronic Obstructive Pulmonary Disease (COPD)	No	N/A	N/A	Outpatient pulmonary / VA healthcare, with virtual delivery	Hybrid	Synchronous video-delivered intervention using VA Video Connect, with pedometer/Fitbit-based physical activity support “This paper describes acceptability testing and refinement of Step-CBT, a synchronous, video-delivered, pedometer-based physical activity intervention integrated with cognitive behavioral therapy (CBT)”	Digital + human support	Virtual intervention sessions via VA Video Connect; pedometer/Fitbit-supported step monitoring and visualization;	Reviewer-extracted	Goal setting; self-monitoring; feedback; motivation messages; educational content; social support; action planning; problem solving barriers/facilitators; SMART goals Reviewer coded from intervention description; article does not present formal BCT taxonomy labels.	Goal setting and planning; Self-monitoring and feedback; Motivational support / reinforcement; Education / instruction; Social support; Problem solving / barrier management	1	1	0	0	1	1	1	0	1	0	0	6	The intervention was delivered by the principal investigator.”; “Step-CBT was designed to be delivered virtually using VA Video Connect (VVC)”	Clinician/human-supported	Acceptability and intervention refinement	Average daily step count, physical disability, and depression and anxiety symptoms	Primary focus	Acceptability was a key study outcome but intervention mechanics were built around step-count targets and walking SMART goals.	Increase daily walking / daily step count "The therapist described the two main strategies for increasing physical activity in Step-CBT: weekly, individualized step count targets and SMART goals.”; “Ted created his first SMART goal related to walking each day for the next 7 days.”	Increase walking
Bamonti et al	2025	Journal article	Cognitive and Behavioral Practice	United States	This article describes acceptability testing and refinement of Step-CBT, a pedometer-based physical activity intervention combined with CBT, for persons with COPD.”; “The main outcomes were acceptability and intervention refinement. Secondary outcomes included exploring trends in main outcomes in completed participants including average daily step count, physical disability, and depression and an…	Single-arm acceptability testing study (ORBIT Phase Ia)	Pilot/feasibility study	Adults (18+) and Older adults (65+)	Unclear	N/A	Male only (5 male / 0 female reported)	5	100	0	0	5	COPD	Chronic Obstructive Pulmonary Disease (COPD)	No	N/A	N/A	Outpatient pulmonary / VA healthcare, with virtual delivery	Hybrid	Synchronous video-delivered intervention using VA Video Connect, with pedometer/Fitbit-based physical activity support “This paper describes acceptability testing and refinement of Step-CBT, a synchronous, video-delivered, pedometer-based physical activity intervention integrated with cognitive behavioral therapy (CBT)”	Digital + human support	Virtual intervention sessions via VA Video Connect; pedometer/Fitbit-supported step monitoring and visualization;	Reviewer-extracted	Goal setting; self-monitoring; feedback; motivation messages; educational content; social support; action planning; problem solving barriers/facilitators; SMART goals Reviewer coded from intervention description; article does not present formal BCT taxonomy labels.	Goal setting and planning; Self-monitoring and feedback; Motivational support / reinforcement; Education / instruction; Social support; Problem solving / barrier management	1	1	0	0	1	1	1	0	1	0	0	6	The intervention was delivered by the principal investigator.”; “Step-CBT was designed to be delivered virtually using VA Video Connect (VVC)”	Clinician/human-supported	Acceptability and intervention refinement	Average daily step count, physical disability, and depression and anxiety symptoms	Primary focus	Acceptability was a key study outcome but intervention mechanics were built around step-count targets and walking SMART goals.	Increase daily walking / daily step count "The therapist described the two main strategies for increasing physical activity in Step-CBT: weekly, individualized step count targets and SMART goals.”; “Ted created his first SMART goal related to walking each day for the next 7 days.”	Increase walking
Ginossar et al.	2021	Journal article	International Journal of Environmental Research and Public Health	United States	“The objective of this study was to examine the appeal and relevance of an mHealth intervention to increase physical activity for older, rural cancer survivors in NM. Specifically, to inform a future intervention, we sought to understand the barriers and facilitators to using WATs by older cancer survivors who live in rural NM communities, and the type of technical support they needed to facilita…	Qualitative study	Qualitative study	Adults (18+) and Older adults (65+)	between the ages of 60 and 89	60 - 89	8/23 (male/female); 26% male, 74% female	8	25.8	23	74.2	31	cancer survivors	Cancer survivors	No	N/A	N/A	Rural community setting in New Mexico; interviews/focus groups across six rural counties	Community / home-based setting	mHealth / wearable activity tracker (WAT) with companion smartphone app; Fitbit Alta HR discussed for a future intervention	App + wearable	No specific intervention: "We conducted formative research in preparation for design and implementation of a community-engaged mHealth intervention that would utilize WATs as a tool to motivate and inform older cancer survivors in rural New Mexico (NM) to increase their physical activity."		tracking; reminders	Self-monitoring and feedback; Prompts and reminders	0	1	1	0	0	0	0	0	0	0	0	2	Participants were offered diverse modalities to support them in adoption of the trackers.” and “participants highlighted the importance of technical support, including provision of instructions... provision of telephone support”	N/A	Appeal and relevance/acceptability of an mHealth intervention using WATs to increase physical activity; “The objective of this study was to examine the appeal and relevance of an mHealth intervention to increase physical activity for older, rural cancer survivors in NM.”	Barriers and facilitators to using WATs and technical support needs “Specifically, to inform a future intervention, we sought to understand the barriers and facilitators to using WATs... and the type of technical support they needed”	Walking within broader PA focus	Framed as increasing physical activity using activity trackers rather than walking specifically.	Increase physical activity; walking/steps implied through WAT use “using WATs to increase physical activity” and “how many steps you make in a day”	Increase walking
Ginossar et al.	2021	Journal article	International Journal of Environmental Research and Public Health	United States	“The objective of this study was to examine the appeal and relevance of an mHealth intervention to increase physical activity for older, rural cancer survivors in NM. Specifically, to inform a future intervention, we sought to understand the barriers and facilitators to using WATs by older cancer survivors who live in rural NM communities, and the type of technical support they needed to facilita…	Qualitative study	Qualitative study	Adults (18+) and Older adults (65+)	between the ages of 60 and 89	60 - 89	8/23 (male/female); 26% male, 74% female	8	25.8	23	74.2	31	cancer survivors	Cancer survivors	No	N/A	N/A	Rural community setting in New Mexico; interviews/focus groups across six rural counties	Community / home-based setting	mHealth / wearable activity tracker (WAT) with companion smartphone app; Fitbit Alta HR discussed for a future intervention	App + wearable	No specific intervention: "We conducted formative research in preparation for design and implementation of a community-engaged mHealth intervention that would utilize WATs as a tool to motivate and inform older cancer survivors in rural New Mexico (NM) to increase their physical activity."		tracking; reminders	Self-monitoring and feedback; Prompts and reminders	0	1	1	0	0	0	0	0	0	0	0	2	Participants were offered diverse modalities to support them in adoption of the trackers.” and “participants highlighted the importance of technical support, including provision of instructions... provision of telephone support”	N/A	Appeal and relevance/acceptability of an mHealth intervention using WATs to increase physical activity; “The objective of this study was to examine the appeal and relevance of an mHealth intervention to increase physical activity for older, rural cancer survivors in NM.”	Barriers and facilitators to using WATs and technical support needs “Specifically, to inform a future intervention, we sought to understand the barriers and facilitators to using WATs... and the type of technical support they needed”	Walking within broader PA focus	Framed as increasing physical activity using activity trackers rather than walking specifically.	Increase physical activity; walking/steps implied through WAT use “using WATs to increase physical activity” and “how many steps you make in a day”	Increase walking
Ginossar et al.	2021	Journal article	International Journal of Environmental Research and Public Health	United States	“The objective of this study was to examine the appeal and relevance of an mHealth intervention to increase physical activity for older, rural cancer survivors in NM. Specifically, to inform a future intervention, we sought to understand the barriers and facilitators to using WATs by older cancer survivors who live in rural NM communities, and the type of technical support they needed to facilita…	Qualitative study	Qualitative study	Adults (18+) and Older adults (65+)	between the ages of 60 and 89	60 - 89	8/23 (male/female); 26% male, 74% female	8	25.8	23	74.2	31	cancer survivors	Cancer survivors	No	N/A	N/A	Rural community setting in New Mexico; interviews/focus groups across six rural counties	Community / home-based setting	mHealth / wearable activity tracker (WAT) with companion smartphone app; Fitbit Alta HR discussed for a future intervention	App + wearable	No specific intervention: "We conducted formative research in preparation for design and implementation of a community-engaged mHealth intervention that would utilize WATs as a tool to motivate and inform older cancer survivors in rural New Mexico (NM) to increase their physical activity."		tracking; reminders	Self-monitoring and feedback; Prompts and reminders	0	1	1	0	0	0	0	0	0	0	0	2	Participants were offered diverse modalities to support them in adoption of the trackers.” and “participants highlighted the importance of technical support, including provision of instructions... provision of telephone support”	N/A	Appeal and relevance/acceptability of an mHealth intervention using WATs to increase physical activity; “The objective of this study was to examine the appeal and relevance of an mHealth intervention to increase physical activity for older, rural cancer survivors in NM.”	Barriers and facilitators to using WATs and technical support needs “Specifically, to inform a future intervention, we sought to understand the barriers and facilitators to using WATs... and the type of technical support they needed”	Walking within broader PA focus	Framed as increasing physical activity using activity trackers rather than walking specifically.	Increase physical activity; walking/steps implied through WAT use “using WATs to increase physical activity” and “how many steps you make in a day”	Increase walking
Robinson et al	2019	Journal article	Journal of Behavioral Medicine	United States	“This study examines the influence of an internet-delivered intervention on the relationship between exercise self-efficacy and changes in PA, physical health, and exercise capacity in COPD.” / “In this secondary analysis, we examined whether a web-based PA intervention would facilitate participant engagement in PA regardless of participants’ baseline self-efficacy. We also explored the impact of…	Randomized controlled trial; secondary analysis of a single-site RCT	Experimental study	Adults (18+) and Older adults (65+)	68.78 ± 8.43	68.78 (8.43)	Unclear	N/D	N/D	N/D	N/D	112	COPD	Chronic Obstructive Pulmonary Disease (COPD)	No	N/A	N/A	Outpatient / pulmonary clinic; VA setting	Outpatient / ambulatory care setting	Web-based pedometer-mediated intervention; website plus pedometer	Web + pedometer	Website access; weekly upload of step counts; individualized weekly step-count goals; graphical step-count feedback; online community/social support; motivational messages; educational content; study-week display in comparison website.	Reviewer-extracted	Goal setting; feedback on behavior/step count; motivational messaging; social support; educational content; self-management support. BCT labels reviewer-harmonized from verbatim intervention components.	Goal setting and planning; Self-monitoring and feedback; Motivational support / reinforcement; Social support; Education / instruction; Self-regulation / self-efficacy support	1	1	0	0	1	1	1	0	0	1	0	6	"The website provided content to enhance motivation, self-efficacy, disease knowledge, and self-management. Participants in the intervention group received individualized step-count goals every week based on their most recently uploaded step-count data or previously set step-count goal, as well as graphical displays of step count feedback"	Fully automated	Daily step count	Self-reported physical health and exercise capacity “We also explored the impact of ESC on the relationship between baseline self-efficacy and patient self-reported physical health and exercise capacity.”	Primary focus	Daily step count was the main behavioural outcome.	Increase daily step count / daily physical activity through walking “significantly increases daily steps” / “The intervention group increased their steps significantly more (440 steps) compared to the comparison group (− 66 steps)”	Increase walking
Bamonti et al.	2023	journal article	Annals of Behavioral Medicine	United States	"The study examined the association between baseline depression symptoms and change in daily step count and whether group assignment to a web-based, pedometer-mediated PA intervention moderated the association between baseline depression symptoms and change in daily step count"	Secondary analysis of two randomized controlled trial cohorts	Secondary analysis	Adults (18+) and Older adults (65+)	69 ± 8 years	69 (8)	205/212 male (96.70%)	205	96.7	7	3.3	212	COPD	Chronic Obstructive Pulmonary Disease (COPD)	No	N/A	N/A	outpatient / remote home-based digital physical activity promotion in Veterans with COPD “Interventions promoting PA among individuals with COPD include hospital-based pulmonary rehabilitation as well as remote technology-based interventions… We developed a web-based, pedometer-mediated PA intervention”	Hybrid	web-based, pedometer-mediated intervention	Web + pedometer	"Participants in the intervention group were provided instructions for accessing the website where they received the following: (i) objective feedback on daily step count, (ii) individualized step-count goals, (iii) education and motivational messages for COPD self-management, and (iv) an online community forum for social support.”	Author-reported	Theory of Self-Regulation elaborated by Boekaert et al. : "According to this theory, self-monitoring, personalized goal setting, and iterative feedback are critical for behavior change” and “goal setting, feedback, motivational messages, educational content, and social support” and “staged competitions to encourage walking.” Supplementary material table: Feedback and monitoring, Goals and plannin…	Goal setting and planning; Tailoring and personalization; Self-monitoring and feedback; Motivational support / reinforcement; Education / instruction; Social support; Gamification / incentives	1	1	0	1	1	1	1	0	0	0	1	7	“Early each week, using a standardized script, unblinded staff called participants to inform them of their individualized step-count goal and remind them to access the website.”	Fully automated	"The study examined the association between baseline depression symptoms and change in daily step count”	Whether group assignment to the web-based, pedometer-mediated intervention moderated the association between baseline depression symptoms and change in daily step count	Primary focus	Change in daily step count was central to the study.	Increase daily step count / walking Intervention targets PA broadly, operationalized mainly through steps/walking.	Increase walking
Bamonti et al	2023	journal article	Annals of Behavioral Medicine	United States	"The study examined the association between baseline depression symptoms and change in daily step count and whether group assignment to a web-based, pedometer-mediated PA intervention moderated the association between baseline depression symptoms and change in daily step count"	Secondary analysis of two randomized controlled trial cohorts	Secondary analysis	Adults (18+) and Older adults (65+)	69 ± 8 years	69 (8)	205/212 male (96.70%)	205	96.7	7	3.3	212	COPD	Chronic Obstructive Pulmonary Disease (COPD)	No	N/A	N/A	outpatient / remote home-based digital physical activity promotion in Veterans with COPD “Interventions promoting PA among individuals with COPD include hospital-based pulmonary rehabilitation as well as remote technology-based interventions… We developed a web-based, pedometer-mediated PA intervention”	Hybrid	web-based, pedometer-mediated intervention	Web + pedometer	"Participants in the intervention group were provided instructions for accessing the website where they received the following: (i) objective feedback on daily step count, (ii) individualized step-count goals, (iii) education and motivational messages for COPD self-management, and (iv) an online community forum for social support.”	Author-reported	Theory of Self-Regulation elaborated by Boekaert et al. : "According to this theory, self-monitoring, personalized goal setting, and iterative feedback are critical for behavior change” and “goal setting, feedback, motivational messages, educational content, and social support” and “staged competitions to encourage walking.” Supplementary material table: Feedback and monitoring, Goals and plannin…	Goal setting and planning; Tailoring and personalization; Self-monitoring and feedback; Motivational support / reinforcement; Education / instruction; Social support; Gamification / incentives	1	1	0	1	1	1	1	0	0	0	1	7	“Early each week, using a standardized script, unblinded staff called participants to inform them of their individualized step-count goal and remind them to access the website.”	Fully automated	"The study examined the association between baseline depression symptoms and change in daily step count”	Whether group assignment to the web-based, pedometer-mediated intervention moderated the association between baseline depression symptoms and change in daily step count	Primary focus	Change in daily step count was central to the study.	Increase daily step count / walking Intervention targets PA broadly, operationalized mainly through steps/walking.	Increase walking
Roberts et al	2019	Journal article	JMIR Mhealth Uhealth	United Kingdom	"... the aim of this study was to seek breast, prostate, and colorectal cancer survivors’ opinions of using apps to promote PA and gather their views on existing publicly available PA apps to inform a future intervention.”	Qualitative study using semistructured telephone interviews and thematic analysis	Qualitative study	Adults (18+) and Older adults (65+)	60 years (SD 11; range 37-78)	60 (11; range 37-78)	22/10 (male/female)	22	68.8	10	31.2	32	cancer survivor (breast, prostate, colorectal)	Cancer survivors	No	N/A	N/A	community-based / telephone interview study “Participants were recruited via advertisements within community-based cancer support groups… Facebook cancer support groups, and charitable organizations”	Community / home-based setting	Mixed; publicly available physical activity mobile apps (activity tracker, game-based walking app, workout apps) “Each participant was randomly assigned to download 2 of 4 apps (Human, The Walk, The Johnson & Johnson Official 7 Minute Workout, and Gorilla Workout).”	Mobile app	Activity tracking; walking/running/cycling goal setting; push notifications/reminders; self-monitoring and feedback; social comparison; game/audio story rewards; workout programs; tailored fitness level; written guidance; video demonstrations; audio guidance. “Encourages users to meet daily 30/60/90/120 min goal of walking, running, and/or cycling measured using mobile phone’s activity tracker. D…	Author-reported	Goal setting (behavior); Feedback on behavior; Self-monitoring of behavior; Social comparison; Prompts/cues; Nonspecific reward; Nonspecific incentive; Action planning; Instruction on how to perform behavior; Demonstration of the behavior; Graded tasks; Credible source. "1.1 Goal setting (behavior); 2.2 Feedback on behavior; 2.3 Self-monitoring of behavior; 6.2 Social comparison; 7.1 Prompts/cues…	Goal setting and planning; Self-monitoring and feedback; Prompts and reminders; Motivational support / reinforcement; Gamification / incentives; Education / instruction; Social support; Tailoring and personalization	1	1	1	1	1	1	1	0	0	0	1	8	“Each participant was randomly assigned to download 2 of 4 apps… Participants used each app for 1 week consecutively” Explanation: because app delivery was via publicly available apps without ongoing clinician support during use.	Fully automated	“to understand participants’ experiences of using the apps and how app-based PA interventions could be developed for cancer survivors”	N/D	Walking within broader PA focus	Walking was prominent but the app also addressed broader PA modes and app preferences.	Walking / increase walking / steps / walking-based PA “Encourages users to meet daily 30/60/90/120 min goal of walking, running, and/or cycling” and “walking unlocks audio clips” and “walking-based app would be most appealing”	Increase walking and other PA
Blondeel et al	2025	Journal article	American Journal of Respiratory and Critical Care Medicine	Belgium	"To investigate the effectiveness of a 12-month fully deployed PA coaching intervention to improve and maintain PA in patients with COPD, compared with a light coaching intervention.”	Multicenter, single-blind randomized controlled trial	Experimental study	Adults (18+) and Older adults (65+)	Full coaching group: 68 ± 8 years; Light coaching group: 67 ± 7 years	IG1 68 (8); IG2: 67 (7)	Male n=62	62	41.3	88	58.7	150	COPD	Chronic Obstructive Pulmonary Disease (COPD)	No	N/A	N/A	Multicenter hospital/outpatient context “Participants were recruited at three hospitals in Belgium”	Outpatient / ambulatory care setting	Mixed: activity tracker + smartphone telecoaching application + telephone coaching “participants were randomized to either a full coaching intervention (including an activity tracker and a smartphone application with dynamic goal setting, regular feedback, and contact with a coach) or a light PA coaching group (including an activity tracker, a fixed step goal, and limited feedback or contact with…	Digital + human support	Activity tracker step count feedback; project tailored application with automated coaching, individual-based dynamic activity goal; daily and weekly feedback; graphical representation of daily step count; motivational messages in full intervention; telephone contact with coach. “a consumer-based activity tracker… providing direct feedback on step count” and “a smartphone with a project-tailored a…	Reviewer-extracted	Goal setting, self-monitoring, feedback, motivational messages, barrier discussion, self-efficacy discussion, favorite activities discussion, strategies to become more active, coach contact. BCTs extracted from intervention description; not explicitly labeled.	Goal setting and planning; Self-monitoring and feedback; Motivational support / reinforcement; Problem solving / barrier management; Self-regulation / self-efficacy support; Coaching / human support; Tailoring and personalization	1	1	0	1	0	1	0	1	1	1	0	7	Full coaching: "a smartphone with a project-tailored application, providing automated coaching by displaying an individual-based, dynamic activity goal (expressed as daily step count) and daily and weekly feedback” and Light coaching: “Via the smartphone application, participants received only a graphical representation of daily step count, without adaptive goal setting, additional daily or weekl…	Clinician/human-supported	Steps per day	"Secondary outcomes, including functional exercise capacity, quadriceps muscle force, pulmonary function, health status, disease-specific health-related quality of life, symptoms of dyspnea, anxiety, and depression”	Primary focus	Steps per day were the primary outcome.	Increase daily steps	Increase walking
Wan et al	2017	Journal article	Respiratory Medicine	United States	"1) the effect of combining the pedometer plus website on daily step count as well as a comprehensive set of secondary physiological and psychosocial variables, (2) the timeline of change in daily step count following initiation of the intervention, (3) the effect of season on daily PA and the response to the intervention, and (4) detailed subject feedback on engagement with the intervention to g…	Randomized controlled trial	Experimental study	Adults (18+) and Older adults (65+)	68.6±8.3 years	68.6 (8.3)	95/109 male (98.2%)	95	98.2	14	12.8	109	COPD	Chronic Obstructive Pulmonary Disease (COPD)	No	N/A	N/A	Outpatient pulmonary clinic / VA Boston “Participants were recruited from the general pulmonary clinics at VA Boston.”	Outpatient / ambulatory care setting	Web-based intervention plus pedometer; comparator pedometer alone	Web + pedometer	Individualized step-count goals; iterative step-count feedback/self-monitoring; educational content; motivational content; online community forum/social support; website-based step-count uploads; display of study week in control website. “a website which provided the four key components of individualized goal-setting, iterative step-count feedback for self-monitoring, educational and motivational…	Reviewer-extracted	Goal-setting; self-monitoring/feedback; education; motivation enhancement; social support Not stated by authors.	Goal setting and planning; Self-monitoring and feedback; Education / instruction; Motivational support / reinforcement; Social support	1	1	0	0	1	1	1	0	0	0	0	5	"Subjects received step-count goals every week based on their current recorded step count or previously set goal."	Fully automated	"Change in daily step count"	Secondary outcomes included 6MWT distance, HRQL, dyspnea, depression, COPD knowledge, exercise self-efficacy, social support, motivation, and confidence to exercise.”	Primary focus	Primary outcome was change in daily step count.	“improves and maintains daily step count over 3 months” and “promoting and sustaining walking” Intervention targets PA broadly, operationalized mainly through daily steps/walking	Maintain or increase walking
Lambert et al	2024	journal article	BMJ Open	United Kingdom	“The aim of this study was to explore the mechanisms of impact of the e-coachER intervention, specifically how participants interacted with e-coachER and the key mediators of increased physical activity.”	Qualitative one-on-one interview study	Qualitative study	Adults (18+) and Older adults (65+)	from 28 to 72 years	28 - 72	20/26 female	6	23.1	20	76.9	26	weight loss/obesity, diabetes, hypertension, osteoarthritis, depression/low mood	Multiple chronic conditions	No	N/A	N/A	UK primary care exercise referral schemes (ERS);	Outpatient / ambulatory care setting	web-based support programme with self-monitoring and pedometer support “The e-coachER intervention was a web-based programme on the LifeGuide platform”	Web + pedometer	website access; seven brief “Steps to Health” sessions; interactive components; physical activity recording; weekly activity goal setting and review; feedback. “The digital component of e-coachER comprised seven brief ‘steps to health’, each having interactive components, allowing participants to record their physical activity, set and review weekly activity goals and receive feedback.”	Reviewer-extracted	consider benefits of physical activity; deal with setbacks; seek social support; set goals; self-monitor physical activity, receive feedbacks "e-coachER encouraged participants to consider the benefits of physical activity and deal with ‘setbacks’ (competence), to seek social support to augment and maintain physical activity (relatedness), and to set goals and selfmonitor physical activity using …	Goal setting and planning; Self-monitoring and feedback; Social support; Problem solving / barrier management; Motivational support / reinforcement	1	1	0	0	0	1	1	0	1	0	0	5	"Intervention group participants received a package including a user guide, pedometer and fridge magnet” and “The e-coachER intervention was a web-based programme”	Fully automated	“The aim of this study was to explore the mechanisms of impact of the e-coachER intervention”	"...specifically how participants interacted with e-coachER and the key mediators of increased physical activity."	Walking within broader PA focus	Main behavioural frame was broader MVPA/physical activity with step counts supporting self-monitoring.	increase daily steps / walking “which aimed to increase moderate-to-vigorous physical activity (MVPA)” and “some centred their goals around daily step counts” “some centred their goals around daily step counts, spanning from 2000 to 10 000”	Increase walking
Lambert et al	2024	journal article	BMJ Open	United Kingdom	“The aim of this study was to explore the mechanisms of impact of the e-coachER intervention, specifically how participants interacted with e-coachER and the key mediators of increased physical activity.”	Qualitative one-on-one interview study	Qualitative study	Adults (18+) and Older adults (65+)	from 28 to 72 years	28 - 72	20/26 female	6	23.1	20	76.9	26	weight loss/obesity, diabetes, hypertension, osteoarthritis, depression/low mood	Multiple chronic conditions	No	N/A	N/A	UK primary care exercise referral schemes (ERS);	Outpatient / ambulatory care setting	web-based support programme with self-monitoring and pedometer support “The e-coachER intervention was a web-based programme on the LifeGuide platform”	Web + pedometer	website access; seven brief “Steps to Health” sessions; interactive components; physical activity recording; weekly activity goal setting and review; feedback. “The digital component of e-coachER comprised seven brief ‘steps to health’, each having interactive components, allowing participants to record their physical activity, set and review weekly activity goals and receive feedback.”	Reviewer-extracted	consider benefits of physical activity; deal with setbacks; seek social support; set goals; self-monitor physical activity, receive feedbacks "e-coachER encouraged participants to consider the benefits of physical activity and deal with ‘setbacks’ (competence), to seek social support to augment and maintain physical activity (relatedness), and to set goals and selfmonitor physical activity using …	Goal setting and planning; Self-monitoring and feedback; Social support; Problem solving / barrier management; Motivational support / reinforcement	1	1	0	0	0	1	1	0	1	0	0	5	"Intervention group participants received a package including a user guide, pedometer and fridge magnet” and “The e-coachER intervention was a web-based programme”	Fully automated	“The aim of this study was to explore the mechanisms of impact of the e-coachER intervention”	"...specifically how participants interacted with e-coachER and the key mediators of increased physical activity."	Walking within broader PA focus	Main behavioural frame was broader MVPA/physical activity with step counts supporting self-monitoring.	increase daily steps / walking “which aimed to increase moderate-to-vigorous physical activity (MVPA)” and “some centred their goals around daily step counts” “some centred their goals around daily step counts, spanning from 2000 to 10 000”	Increase walking
Lambert et al	2024	journal article	BMJ Open	United Kingdom	“The aim of this study was to explore the mechanisms of impact of the e-coachER intervention, specifically how participants interacted with e-coachER and the key mediators of increased physical activity.”	Qualitative one-on-one interview study	Qualitative study	Adults (18+) and Older adults (65+)	from 28 to 72 years	28 - 72	20/26 female	6	23.1	20	76.9	26	weight loss/obesity, diabetes, hypertension, osteoarthritis, depression/low mood	Multiple chronic conditions	No	N/A	N/A	UK primary care exercise referral schemes (ERS);	Outpatient / ambulatory care setting	web-based support programme with self-monitoring and pedometer support “The e-coachER intervention was a web-based programme on the LifeGuide platform”	Web + pedometer	website access; seven brief “Steps to Health” sessions; interactive components; physical activity recording; weekly activity goal setting and review; feedback. “The digital component of e-coachER comprised seven brief ‘steps to health’, each having interactive components, allowing participants to record their physical activity, set and review weekly activity goals and receive feedback.”	Reviewer-extracted	consider benefits of physical activity; deal with setbacks; seek social support; set goals; self-monitor physical activity, receive feedbacks "e-coachER encouraged participants to consider the benefits of physical activity and deal with ‘setbacks’ (competence), to seek social support to augment and maintain physical activity (relatedness), and to set goals and selfmonitor physical activity using …	Goal setting and planning; Self-monitoring and feedback; Social support; Problem solving / barrier management; Motivational support / reinforcement	1	1	0	0	0	1	1	0	1	0	0	5	"Intervention group participants received a package including a user guide, pedometer and fridge magnet” and “The e-coachER intervention was a web-based programme”	Fully automated	“The aim of this study was to explore the mechanisms of impact of the e-coachER intervention”	"...specifically how participants interacted with e-coachER and the key mediators of increased physical activity."	Walking within broader PA focus	Main behavioural frame was broader MVPA/physical activity with step counts supporting self-monitoring.	increase daily steps / walking “which aimed to increase moderate-to-vigorous physical activity (MVPA)” and “some centred their goals around daily step counts” “some centred their goals around daily step counts, spanning from 2000 to 10 000”	Increase walking
Lambert et al	2024	journal article	BMJ Open	United Kingdom	“The aim of this study was to explore the mechanisms of impact of the e-coachER intervention, specifically how participants interacted with e-coachER and the key mediators of increased physical activity.”	Qualitative one-on-one interview study	Qualitative study	Adults (18+) and Older adults (65+)	from 28 to 72 years	28 - 72	20/26 female	6	23.1	20	76.9	26	weight loss/obesity, diabetes, hypertension, osteoarthritis, depression/low mood	Multiple chronic conditions	No	N/A	N/A	UK primary care exercise referral schemes (ERS);	Outpatient / ambulatory care setting	web-based support programme with self-monitoring and pedometer support “The e-coachER intervention was a web-based programme on the LifeGuide platform”	Web + pedometer	website access; seven brief “Steps to Health” sessions; interactive components; physical activity recording; weekly activity goal setting and review; feedback. “The digital component of e-coachER comprised seven brief ‘steps to health’, each having interactive components, allowing participants to record their physical activity, set and review weekly activity goals and receive feedback.”	Reviewer-extracted	consider benefits of physical activity; deal with setbacks; seek social support; set goals; self-monitor physical activity, receive feedbacks "e-coachER encouraged participants to consider the benefits of physical activity and deal with ‘setbacks’ (competence), to seek social support to augment and maintain physical activity (relatedness), and to set goals and selfmonitor physical activity using …	Goal setting and planning; Self-monitoring and feedback; Social support; Problem solving / barrier management; Motivational support / reinforcement	1	1	0	0	0	1	1	0	1	0	0	5	"Intervention group participants received a package including a user guide, pedometer and fridge magnet” and “The e-coachER intervention was a web-based programme”	Fully automated	“The aim of this study was to explore the mechanisms of impact of the e-coachER intervention”	"...specifically how participants interacted with e-coachER and the key mediators of increased physical activity."	Walking within broader PA focus	Main behavioural frame was broader MVPA/physical activity with step counts supporting self-monitoring.	increase daily steps / walking “which aimed to increase moderate-to-vigorous physical activity (MVPA)” and “some centred their goals around daily step counts” “some centred their goals around daily step counts, spanning from 2000 to 10 000”	Increase walking
Lambert et al	2024	journal article	BMJ Open	United Kingdom	“The aim of this study was to explore the mechanisms of impact of the e-coachER intervention, specifically how participants interacted with e-coachER and the key mediators of increased physical activity.”	Qualitative one-on-one interview study	Qualitative study	Adults (18+) and Older adults (65+)	from 28 to 72 years	28 - 72	20/26 female	6	23.1	20	76.9	26	weight loss/obesity, diabetes, hypertension, osteoarthritis, depression/low mood	Multiple chronic conditions	No	N/A	N/A	UK primary care exercise referral schemes (ERS);	Outpatient / ambulatory care setting	web-based support programme with self-monitoring and pedometer support “The e-coachER intervention was a web-based programme on the LifeGuide platform”	Web + pedometer	website access; seven brief “Steps to Health” sessions; interactive components; physical activity recording; weekly activity goal setting and review; feedback. “The digital component of e-coachER comprised seven brief ‘steps to health’, each having interactive components, allowing participants to record their physical activity, set and review weekly activity goals and receive feedback.”	Reviewer-extracted	consider benefits of physical activity; deal with setbacks; seek social support; set goals; self-monitor physical activity, receive feedbacks "e-coachER encouraged participants to consider the benefits of physical activity and deal with ‘setbacks’ (competence), to seek social support to augment and maintain physical activity (relatedness), and to set goals and selfmonitor physical activity using …	Goal setting and planning; Self-monitoring and feedback; Social support; Problem solving / barrier management; Motivational support / reinforcement	1	1	0	0	0	1	1	0	1	0	0	5	"Intervention group participants received a package including a user guide, pedometer and fridge magnet” and “The e-coachER intervention was a web-based programme”	Fully automated	“The aim of this study was to explore the mechanisms of impact of the e-coachER intervention”	"...specifically how participants interacted with e-coachER and the key mediators of increased physical activity."	Walking within broader PA focus	Main behavioural frame was broader MVPA/physical activity with step counts supporting self-monitoring.	increase daily steps / walking “which aimed to increase moderate-to-vigorous physical activity (MVPA)” and “some centred their goals around daily step counts” “some centred their goals around daily step counts, spanning from 2000 to 10 000”	Increase walking
Lambert et al	2024	journal article	BMJ Open	United Kingdom	“The aim of this study was to explore the mechanisms of impact of the e-coachER intervention, specifically how participants interacted with e-coachER and the key mediators of increased physical activity.”	Qualitative one-on-one interview study	Qualitative study	Adults (18+) and Older adults (65+)	from 28 to 72 years	28 - 72	20/26 female	6	23.1	20	76.9	26	weight loss/obesity, diabetes, hypertension, osteoarthritis, depression/low mood	Multiple chronic conditions	No	N/A	N/A	UK primary care exercise referral schemes (ERS);	Outpatient / ambulatory care setting	web-based support programme with self-monitoring and pedometer support “The e-coachER intervention was a web-based programme on the LifeGuide platform”	Web + pedometer	website access; seven brief “Steps to Health” sessions; interactive components; physical activity recording; weekly activity goal setting and review; feedback. “The digital component of e-coachER comprised seven brief ‘steps to health’, each having interactive components, allowing participants to record their physical activity, set and review weekly activity goals and receive feedback.”	Reviewer-extracted	consider benefits of physical activity; deal with setbacks; seek social support; set goals; self-monitor physical activity, receive feedbacks "e-coachER encouraged participants to consider the benefits of physical activity and deal with ‘setbacks’ (competence), to seek social support to augment and maintain physical activity (relatedness), and to set goals and selfmonitor physical activity using …	Goal setting and planning; Self-monitoring and feedback; Social support; Problem solving / barrier management; Motivational support / reinforcement	1	1	0	0	0	1	1	0	1	0	0	5	"Intervention group participants received a package including a user guide, pedometer and fridge magnet” and “The e-coachER intervention was a web-based programme”	Fully automated	“The aim of this study was to explore the mechanisms of impact of the e-coachER intervention”	"...specifically how participants interacted with e-coachER and the key mediators of increased physical activity."	Walking within broader PA focus	Main behavioural frame was broader MVPA/physical activity with step counts supporting self-monitoring.	increase daily steps / walking “which aimed to increase moderate-to-vigorous physical activity (MVPA)” and “some centred their goals around daily step counts” “some centred their goals around daily step counts, spanning from 2000 to 10 000”	Increase walking
Lambert et al	2024	journal article	BMJ Open	United Kingdom	“The aim of this study was to explore the mechanisms of impact of the e-coachER intervention, specifically how participants interacted with e-coachER and the key mediators of increased physical activity.”	Qualitative one-on-one interview study	Qualitative study	Adults (18+) and Older adults (65+)	from 28 to 72 years	28 - 72	20/26 female	6	23.1	20	76.9	26	weight loss/obesity, diabetes, hypertension, osteoarthritis, depression/low mood	Multiple chronic conditions	No	N/A	N/A	UK primary care exercise referral schemes (ERS);	Outpatient / ambulatory care setting	web-based support programme with self-monitoring and pedometer support “The e-coachER intervention was a web-based programme on the LifeGuide platform”	Web + pedometer	website access; seven brief “Steps to Health” sessions; interactive components; physical activity recording; weekly activity goal setting and review; feedback. “The digital component of e-coachER comprised seven brief ‘steps to health’, each having interactive components, allowing participants to record their physical activity, set and review weekly activity goals and receive feedback.”	Reviewer-extracted	consider benefits of physical activity; deal with setbacks; seek social support; set goals; self-monitor physical activity, receive feedbacks "e-coachER encouraged participants to consider the benefits of physical activity and deal with ‘setbacks’ (competence), to seek social support to augment and maintain physical activity (relatedness), and to set goals and selfmonitor physical activity using …	Goal setting and planning; Self-monitoring and feedback; Social support; Problem solving / barrier management; Motivational support / reinforcement	1	1	0	0	0	1	1	0	1	0	0	5	"Intervention group participants received a package including a user guide, pedometer and fridge magnet” and “The e-coachER intervention was a web-based programme”	Fully automated	“The aim of this study was to explore the mechanisms of impact of the e-coachER intervention”	"...specifically how participants interacted with e-coachER and the key mediators of increased physical activity."	Walking within broader PA focus	Main behavioural frame was broader MVPA/physical activity with step counts supporting self-monitoring.	increase daily steps / walking “which aimed to increase moderate-to-vigorous physical activity (MVPA)” and “some centred their goals around daily step counts” “some centred their goals around daily step counts, spanning from 2000 to 10 000”	Increase walking
Monteiro-Guerra et al	2020	Journal article	JMIR Mhealth Uhealth	Spain	"The aim of this study is to explore insights from breast cancer survivors on motivational and personalization strategies to be used in PA coaching apps and interventions.”	Qualitative study using individual semistructured interviews	Qualitative study	Adults (18+) and Older adults (65+)	52.8 (8.8)	52.8 (8.8)	0/14 male; 14/14 female	N/A	N/A	14	100	14	breast cancer survivors	Cancer survivors	No	N/A	N/A	Oncology clinic / private room at Oncoavanze headquarters / post-treatment survivorship context “The participants were recruited from the Oncology Clinic of the Oncoavanze group (in Seville, Spain)” and “The study sessions took place in a private room at the Oncoavanze headquarters”	Outpatient / ambulatory care setting	Mobile app based physical activity coaching app / hypothetical PA coaching app features explored qualitatively “mobile app based intervention features” and “participants’ experiences and perspectives about PA coaching apps”	Mobile app	“These are aimed at motivating people to change their activity behavior by means of coaching elements, such as measuring the user’s daily PA and providing feedback, guidance, and incentives” (Abstract) “Participants were interested in having a straightforward app for monitoring and goal setting, which would include a prescribed activity program and schedule, and positive communication.” (Results)	Author-reported	The questions and slideshow presentation were derived from the work of Robertson et al and chosen to combine concepts of personalization in PA coaching apps and behavioral theory (eg, monitoring, goal setting, social connectedness, and context awareness)” and “This theme identifies a number of strategies and characteristics… activity monitoring and goal setting, PA prescription, positive reinforc…	Goal setting and planning; Self-monitoring and feedback; Social support; Tailoring and personalization; Education / instruction; Motivational support / reinforcement	1	1	0	1	1	1	1	0	0	0	0	6	“mobile PA coaching apps and interventions” and “The participants had very positive feelings toward the idea of having an app experience individualized to each user.” Coded as fully automated: because the app concept centers on app-delivered coaching, although professional backing was desired but offered.	N/A	"The aim of this study is to explore insights from breast cancer survivors on motivational and personalization strategies to be used in PA coaching apps and interventions.”	N/A	Walking within broader PA focus	Walking/steps were present but the study explored broader PA coaching/personalisation features.	Walking / increasing daily steps / walking duration-distance-speed Verbatim quote: “The participants were very interested in being able to monitor the different aspects related to their activities (including steps, duration, distance, and speed).”	Increase walking
Monteiro-Guerra et al	2020	Journal article	JMIR Mhealth Uhealth	Spain	"The aim of this study is to explore insights from breast cancer survivors on motivational and personalization strategies to be used in PA coaching apps and interventions.”	Qualitative study using individual semistructured interviews	Qualitative study	Adults (18+) and Older adults (65+)	52.8 (8.8)	52.8 (8.8)	0/14 male; 14/14 female	N/A	N/A	14	100	14	breast cancer survivors	Cancer survivors	No	N/A	N/A	Oncology clinic / private room at Oncoavanze headquarters / post-treatment survivorship context “The participants were recruited from the Oncology Clinic of the Oncoavanze group (in Seville, Spain)” and “The study sessions took place in a private room at the Oncoavanze headquarters”	Outpatient / ambulatory care setting	Mobile app based physical activity coaching app / hypothetical PA coaching app features explored qualitatively “mobile app based intervention features” and “participants’ experiences and perspectives about PA coaching apps”	Mobile app	“These are aimed at motivating people to change their activity behavior by means of coaching elements, such as measuring the user’s daily PA and providing feedback, guidance, and incentives” (Abstract) “Participants were interested in having a straightforward app for monitoring and goal setting, which would include a prescribed activity program and schedule, and positive communication.” (Results)	Author-reported	The questions and slideshow presentation were derived from the work of Robertson et al and chosen to combine concepts of personalization in PA coaching apps and behavioral theory (eg, monitoring, goal setting, social connectedness, and context awareness)” and “This theme identifies a number of strategies and characteristics… activity monitoring and goal setting, PA prescription, positive reinforc…	Goal setting and planning; Self-monitoring and feedback; Social support; Tailoring and personalization; Education / instruction; Motivational support / reinforcement	1	1	0	1	1	1	1	0	0	0	0	6	“mobile PA coaching apps and interventions” and “The participants had very positive feelings toward the idea of having an app experience individualized to each user.” Coded as fully automated: because the app concept centers on app-delivered coaching, although professional backing was desired but offered.	N/A	"The aim of this study is to explore insights from breast cancer survivors on motivational and personalization strategies to be used in PA coaching apps and interventions.”	N/A	Walking within broader PA focus	Walking/steps were present but the study explored broader PA coaching/personalisation features.	Walking / increasing daily steps / walking duration-distance-speed Verbatim quote: “The participants were very interested in being able to monitor the different aspects related to their activities (including steps, duration, distance, and speed).”	Increase walking
Monteiro-Guerra et al	2020	Journal article	JMIR Mhealth Uhealth	Spain	"The aim of this study is to explore insights from breast cancer survivors on motivational and personalization strategies to be used in PA coaching apps and interventions.”	Qualitative study using individual semistructured interviews	Qualitative study	Adults (18+) and Older adults (65+)	52.8 (8.8)	52.8 (8.8)	0/14 male; 14/14 female	N/A	N/A	14	100	14	breast cancer survivors	Cancer survivors	No	N/A	N/A	Oncology clinic / private room at Oncoavanze headquarters / post-treatment survivorship context “The participants were recruited from the Oncology Clinic of the Oncoavanze group (in Seville, Spain)” and “The study sessions took place in a private room at the Oncoavanze headquarters”	Outpatient / ambulatory care setting	Mobile app based physical activity coaching app / hypothetical PA coaching app features explored qualitatively “mobile app based intervention features” and “participants’ experiences and perspectives about PA coaching apps”	Mobile app	“These are aimed at motivating people to change their activity behavior by means of coaching elements, such as measuring the user’s daily PA and providing feedback, guidance, and incentives” (Abstract) “Participants were interested in having a straightforward app for monitoring and goal setting, which would include a prescribed activity program and schedule, and positive communication.” (Results)	Author-reported	The questions and slideshow presentation were derived from the work of Robertson et al and chosen to combine concepts of personalization in PA coaching apps and behavioral theory (eg, monitoring, goal setting, social connectedness, and context awareness)” and “This theme identifies a number of strategies and characteristics… activity monitoring and goal setting, PA prescription, positive reinforc…	Goal setting and planning; Self-monitoring and feedback; Social support; Tailoring and personalization; Education / instruction; Motivational support / reinforcement	1	1	0	1	1	1	1	0	0	0	0	6	“mobile PA coaching apps and interventions” and “The participants had very positive feelings toward the idea of having an app experience individualized to each user.” Coded as fully automated: because the app concept centers on app-delivered coaching, although professional backing was desired but offered.	N/A	"The aim of this study is to explore insights from breast cancer survivors on motivational and personalization strategies to be used in PA coaching apps and interventions.”	N/A	Walking within broader PA focus	Walking/steps were present but the study explored broader PA coaching/personalisation features.	Walking / increasing daily steps / walking duration-distance-speed Verbatim quote: “The participants were very interested in being able to monitor the different aspects related to their activities (including steps, duration, distance, and speed).”	Increase walking
Monteiro-Guerra et al	2020	Journal article	JMIR Mhealth Uhealth	Spain	"The aim of this study is to explore insights from breast cancer survivors on motivational and personalization strategies to be used in PA coaching apps and interventions.”	Qualitative study using individual semistructured interviews	Qualitative study	Adults (18+) and Older adults (65+)	52.8 (8.8)	52.8 (8.8)	0/14 male; 14/14 female	N/A	N/A	14	100	14	breast cancer survivors	Cancer survivors	No	N/A	N/A	Oncology clinic / private room at Oncoavanze headquarters / post-treatment survivorship context “The participants were recruited from the Oncology Clinic of the Oncoavanze group (in Seville, Spain)” and “The study sessions took place in a private room at the Oncoavanze headquarters”	Outpatient / ambulatory care setting	Mobile app based physical activity coaching app / hypothetical PA coaching app features explored qualitatively “mobile app based intervention features” and “participants’ experiences and perspectives about PA coaching apps”	Mobile app	“These are aimed at motivating people to change their activity behavior by means of coaching elements, such as measuring the user’s daily PA and providing feedback, guidance, and incentives” (Abstract) “Participants were interested in having a straightforward app for monitoring and goal setting, which would include a prescribed activity program and schedule, and positive communication.” (Results)	Author-reported	The questions and slideshow presentation were derived from the work of Robertson et al and chosen to combine concepts of personalization in PA coaching apps and behavioral theory (eg, monitoring, goal setting, social connectedness, and context awareness)” and “This theme identifies a number of strategies and characteristics… activity monitoring and goal setting, PA prescription, positive reinforc…	Goal setting and planning; Self-monitoring and feedback; Social support; Tailoring and personalization; Education / instruction; Motivational support / reinforcement	1	1	0	1	1	1	1	0	0	0	0	6	“mobile PA coaching apps and interventions” and “The participants had very positive feelings toward the idea of having an app experience individualized to each user.” Coded as fully automated: because the app concept centers on app-delivered coaching, although professional backing was desired but offered.	N/A	"The aim of this study is to explore insights from breast cancer survivors on motivational and personalization strategies to be used in PA coaching apps and interventions.”	N/A	Walking within broader PA focus	Walking/steps were present but the study explored broader PA coaching/personalisation features.	Walking / increasing daily steps / walking duration-distance-speed Verbatim quote: “The participants were very interested in being able to monitor the different aspects related to their activities (including steps, duration, distance, and speed).”	Increase walking
Monteiro-Guerra et al	2020	Journal article	JMIR Mhealth Uhealth	Spain	"The aim of this study is to explore insights from breast cancer survivors on motivational and personalization strategies to be used in PA coaching apps and interventions.”	Qualitative study using individual semistructured interviews	Qualitative study	Adults (18+) and Older adults (65+)	52.8 (8.8)	52.8 (8.8)	0/14 male; 14/14 female	N/A	N/A	14	100	14	breast cancer survivors	Cancer survivors	No	N/A	N/A	Oncology clinic / private room at Oncoavanze headquarters / post-treatment survivorship context “The participants were recruited from the Oncology Clinic of the Oncoavanze group (in Seville, Spain)” and “The study sessions took place in a private room at the Oncoavanze headquarters”	Outpatient / ambulatory care setting	Mobile app based physical activity coaching app / hypothetical PA coaching app features explored qualitatively “mobile app based intervention features” and “participants’ experiences and perspectives about PA coaching apps”	Mobile app	“These are aimed at motivating people to change their activity behavior by means of coaching elements, such as measuring the user’s daily PA and providing feedback, guidance, and incentives” (Abstract) “Participants were interested in having a straightforward app for monitoring and goal setting, which would include a prescribed activity program and schedule, and positive communication.” (Results)	Author-reported	The questions and slideshow presentation were derived from the work of Robertson et al and chosen to combine concepts of personalization in PA coaching apps and behavioral theory (eg, monitoring, goal setting, social connectedness, and context awareness)” and “This theme identifies a number of strategies and characteristics… activity monitoring and goal setting, PA prescription, positive reinforc…	Goal setting and planning; Self-monitoring and feedback; Social support; Tailoring and personalization; Education / instruction; Motivational support / reinforcement	1	1	0	1	1	1	1	0	0	0	0	6	“mobile PA coaching apps and interventions” and “The participants had very positive feelings toward the idea of having an app experience individualized to each user.” Coded as fully automated: because the app concept centers on app-delivered coaching, although professional backing was desired but offered.	N/A	"The aim of this study is to explore insights from breast cancer survivors on motivational and personalization strategies to be used in PA coaching apps and interventions.”	N/A	Walking within broader PA focus	Walking/steps were present but the study explored broader PA coaching/personalisation features.	Walking / increasing daily steps / walking duration-distance-speed Verbatim quote: “The participants were very interested in being able to monitor the different aspects related to their activities (including steps, duration, distance, and speed).”	Increase walking
Monteiro-Guerra et al	2020	Journal article	JMIR Mhealth Uhealth	Spain	"The aim of this study is to explore insights from breast cancer survivors on motivational and personalization strategies to be used in PA coaching apps and interventions.”	Qualitative study using individual semistructured interviews	Qualitative study	Adults (18+) and Older adults (65+)	52.8 (8.8)	52.8 (8.8)	0/14 male; 14/14 female	N/A	N/A	14	100	14	breast cancer survivors	Cancer survivors	No	N/A	N/A	Oncology clinic / private room at Oncoavanze headquarters / post-treatment survivorship context “The participants were recruited from the Oncology Clinic of the Oncoavanze group (in Seville, Spain)” and “The study sessions took place in a private room at the Oncoavanze headquarters”	Outpatient / ambulatory care setting	Mobile app based physical activity coaching app / hypothetical PA coaching app features explored qualitatively “mobile app based intervention features” and “participants’ experiences and perspectives about PA coaching apps”	Mobile app	“These are aimed at motivating people to change their activity behavior by means of coaching elements, such as measuring the user’s daily PA and providing feedback, guidance, and incentives” (Abstract) “Participants were interested in having a straightforward app for monitoring and goal setting, which would include a prescribed activity program and schedule, and positive communication.” (Results)	Author-reported	The questions and slideshow presentation were derived from the work of Robertson et al and chosen to combine concepts of personalization in PA coaching apps and behavioral theory (eg, monitoring, goal setting, social connectedness, and context awareness)” and “This theme identifies a number of strategies and characteristics… activity monitoring and goal setting, PA prescription, positive reinforc…	Goal setting and planning; Self-monitoring and feedback; Social support; Tailoring and personalization; Education / instruction; Motivational support / reinforcement	1	1	0	1	1	1	1	0	0	0	0	6	“mobile PA coaching apps and interventions” and “The participants had very positive feelings toward the idea of having an app experience individualized to each user.” Coded as fully automated: because the app concept centers on app-delivered coaching, although professional backing was desired but offered.	N/A	"The aim of this study is to explore insights from breast cancer survivors on motivational and personalization strategies to be used in PA coaching apps and interventions.”	N/A	Walking within broader PA focus	Walking/steps were present but the study explored broader PA coaching/personalisation features.	Walking / increasing daily steps / walking duration-distance-speed Verbatim quote: “The participants were very interested in being able to monitor the different aspects related to their activities (including steps, duration, distance, and speed).”	Increase walking
Schrier et al	2021	Journal article	Gynecologic Oncology	United States	“Our primary objective was to assess the feasibility and acceptability of the intervention. Our secondary objectives were to assess the change in mean daily step counts during the 12-week intervention and 24-week follow-up period, and participants' perceptions of the effectiveness of the intervention.”	Single-arm pilot study	Pilot/feasibility study	Adults (18+) and Older adults (65+)	63 years; SD N/D; range = 37–79 years	63 (N/R; range 73-79)	100% female	N/A	N/A	24	100	24	Ovarian cancer	Cancer survivors	No	N/A	N/A	Outpatient oncology clinic / survivorship follow-up context “Ovarian cancer survivors were recruited from the Gynecologic Oncology clinic at the Dana-Farber Cancer Institute in Boston, MA.”	Outpatient / ambulatory care setting	Mixed: wearable + automated text/email feedback + gamified mobile health platform “Participants used Fitbits to measure daily steps, select an increased step goal, and enroll in a collaborative game, including points and levels for achieving step goals.”	App + wearable	Fitbit step tracking; automated daily emails/text messages; game points and levels; wireless data capture through Way to Health platform; surveys. “Participants and teammates were sent daily emails or text messages regarding their progress in the game.”; “The intervention was delivered via the Way to Health Platform… integrates wireless devices… messaging (text, e-mail or voice), self-administere…	Reviewer-extracted	Step goal setting; self-monitoring; feedback on behavior; social support; pre-commitment contract; gamification; points/levels; loss aversion; goal gradients; accountability/collaboration. From intervention description.	Goal setting and planning; Self-monitoring and feedback; Social support; Gamification / incentives; Motivational support / reinforcement	1	1	0	0	0	1	1	0	0	0	1	5	"The intervention was delivered via the Way to Health Platform, an automated information technology platform developed at the University of Pennsylvania that integrates wireless devices, clinical trial randomization and enrollment processes, messaging (text, e-mail or voice), self-administered surveys, automatic transfers of financial incentives, and secure data capture for research purposes [27]…	Fully automated	Feasibility and acceptability	"Our secondary objectives were to assess the change in mean daily step counts during the 12-week intervention and 24-week follow-up period, and participants' perceptions of the effectiveness of the intervention. "	Primary focus	Intervention logic centred on individualised step goals and daily steps.	Increase daily steps / achieve individualized step goals “Both the participant and their teammate were informed of their mean daily step count and asked to select a step goal that was 30–50% higher, but at least 1500 steps greater than the baseline step count.”	Increase walking
Schrier et al	2021	Journal article	Gynecologic Oncology	United States	“Our primary objective was to assess the feasibility and acceptability of the intervention. Our secondary objectives were to assess the change in mean daily step counts during the 12-week intervention and 24-week follow-up period, and participants' perceptions of the effectiveness of the intervention.”	Single-arm pilot study	Pilot/feasibility study	Adults (18+) and Older adults (65+)	63 years; SD N/D; range = 37–79 years	63 (N/R; range 73-79)	100% female	N/A	N/A	24	100	24	Ovarian cancer	Cancer survivors	No	N/A	N/A	Outpatient oncology clinic / survivorship follow-up context “Ovarian cancer survivors were recruited from the Gynecologic Oncology clinic at the Dana-Farber Cancer Institute in Boston, MA.”	Outpatient / ambulatory care setting	Mixed: wearable + automated text/email feedback + gamified mobile health platform “Participants used Fitbits to measure daily steps, select an increased step goal, and enroll in a collaborative game, including points and levels for achieving step goals.”	App + wearable	Fitbit step tracking; automated daily emails/text messages; game points and levels; wireless data capture through Way to Health platform; surveys. “Participants and teammates were sent daily emails or text messages regarding their progress in the game.”; “The intervention was delivered via the Way to Health Platform… integrates wireless devices… messaging (text, e-mail or voice), self-administere…	Reviewer-extracted	Step goal setting; self-monitoring; feedback on behavior; social support; pre-commitment contract; gamification; points/levels; loss aversion; goal gradients; accountability/collaboration. From intervention description.	Goal setting and planning; Self-monitoring and feedback; Social support; Gamification / incentives; Motivational support / reinforcement	1	1	0	0	0	1	1	0	0	0	1	5	"The intervention was delivered via the Way to Health Platform, an automated information technology platform developed at the University of Pennsylvania that integrates wireless devices, clinical trial randomization and enrollment processes, messaging (text, e-mail or voice), self-administered surveys, automatic transfers of financial incentives, and secure data capture for research purposes [27]…	Fully automated	Feasibility and acceptability	"Our secondary objectives were to assess the change in mean daily step counts during the 12-week intervention and 24-week follow-up period, and participants' perceptions of the effectiveness of the intervention. "	Primary focus	Intervention logic centred on individualised step goals and daily steps.	Increase daily steps / achieve individualized step goals “Both the participant and their teammate were informed of their mean daily step count and asked to select a step goal that was 30–50% higher, but at least 1500 steps greater than the baseline step count.”	Increase walking
Miropolsky et al	2020	Journal article	Journal of Adolescent and Young Adult Oncology	United States	"To evaluate its acceptability and perceptions of the intervention components, we conducted qualitative interviews with those in the intervention. The results of our interviews serve to refine future interventions to better serve this population.”	Qualitative study nested within a pilot randomized controlled trial	Qualitative study	Adults ( 18 +)	33.8 (4.3)	33.8 (4.3)	Male 4 (31); Female 8 (61); Nonbinary 1 (8)	4	30.8	8	61.5	13	Cancer survivors	Cancer survivors	No	N/A	N/A	home-/community-based digital intervention with no face-to-face contact	Community / home-based setting	wearable activity monitor + smartphone app + ADDITIONAL: private Facebook group + text messages + weekly goal-setting contacts (by text or phone) + buddy system	Digital + human support	Fitbit Flex device and Fitbit account; Fitbit smartphone app; invitation-only Facebook group; standard text messages; weekly goal-setting communication by text or telephone. BUT: Buddy system included a human support component plus Fitbit/account for buddies.	Reviewer-extracted	Goal setting; self-monitoring of steps/progress; prompts/cues/reminders; social support; social comparison/competition; feedback on behavior; incentives/badges/awards; encouragement/advice. Extracted by reviewer from the intervention description.	Goal setting and planning; Self-monitoring and feedback; Prompts and reminders; Social support; Gamification / incentives; Motivational support / reinforcement	1	1	1	0	0	1	1	0	0	0	1	6	“Intervention participants had brief weekly goal-setting communication with study staff, either by text or by telephone”; “There was no face-to-face contact between study staff and participants.”	Clinician/human-supported	Interviews focused on the acceptability, usefulness, and limitations of the intervention components. ‘‘Acceptability’’ was defined as whether the participant found the intervention enjoyable, whether they would recommend it to others, and/ or whether they would do it again.14,15 ‘‘Usefulness’’ was defined as whether the intervention contributed to PA promotion. ‘‘Limitations’’ were defined as bar…	N/A	Walking within broader PA focus	Step goals were used but the broader target was increasing overall physical activity.	Increase steps / daily physical activity	Increase walking
Miropolsky et al	2020	Journal article	Journal of Adolescent and Young Adult Oncology	United States	"To evaluate its acceptability and perceptions of the intervention components, we conducted qualitative interviews with those in the intervention. The results of our interviews serve to refine future interventions to better serve this population.”	Qualitative study nested within a pilot randomized controlled trial	Qualitative study	Adults ( 18 +)	33.8 (4.3)	33.8 (4.3)	Male 4 (31); Female 8 (61); Nonbinary 1 (8)	4	30.8	8	61.5	13	Cancer survivors	Cancer survivors	No	N/A	N/A	home-/community-based digital intervention with no face-to-face contact	Community / home-based setting	wearable activity monitor + smartphone app + ADDITIONAL: private Facebook group + text messages + weekly goal-setting contacts (by text or phone) + buddy system	Digital + human support	Fitbit Flex device and Fitbit account; Fitbit smartphone app; invitation-only Facebook group; standard text messages; weekly goal-setting communication by text or telephone. BUT: Buddy system included a human support component plus Fitbit/account for buddies.	Reviewer-extracted	Goal setting; self-monitoring of steps/progress; prompts/cues/reminders; social support; social comparison/competition; feedback on behavior; incentives/badges/awards; encouragement/advice. Extracted by reviewer from the intervention description.	Goal setting and planning; Self-monitoring and feedback; Prompts and reminders; Social support; Gamification / incentives; Motivational support / reinforcement	1	1	1	0	0	1	1	0	0	0	1	6	“Intervention participants had brief weekly goal-setting communication with study staff, either by text or by telephone”; “There was no face-to-face contact between study staff and participants.”	Clinician/human-supported	Interviews focused on the acceptability, usefulness, and limitations of the intervention components. ‘‘Acceptability’’ was defined as whether the participant found the intervention enjoyable, whether they would recommend it to others, and/ or whether they would do it again.14,15 ‘‘Usefulness’’ was defined as whether the intervention contributed to PA promotion. ‘‘Limitations’’ were defined as bar…	N/A	Walking within broader PA focus	Step goals were used but the broader target was increasing overall physical activity.	Increase steps / daily physical activity	Increase walking
Miropolsky et al	2020	Journal article	Journal of Adolescent and Young Adult Oncology	United States	"To evaluate its acceptability and perceptions of the intervention components, we conducted qualitative interviews with those in the intervention. The results of our interviews serve to refine future interventions to better serve this population.”	Qualitative study nested within a pilot randomized controlled trial	Qualitative study	Adults ( 18 +)	33.8 (4.3)	33.8 (4.3)	Male 4 (31); Female 8 (61); Nonbinary 1 (8)	4	30.8	8	61.5	13	Cancer survivors	Cancer survivors	No	N/A	N/A	home-/community-based digital intervention with no face-to-face contact	Community / home-based setting	wearable activity monitor + smartphone app + ADDITIONAL: private Facebook group + text messages + weekly goal-setting contacts (by text or phone) + buddy system	Digital + human support	Fitbit Flex device and Fitbit account; Fitbit smartphone app; invitation-only Facebook group; standard text messages; weekly goal-setting communication by text or telephone. BUT: Buddy system included a human support component plus Fitbit/account for buddies.	Reviewer-extracted	Goal setting; self-monitoring of steps/progress; prompts/cues/reminders; social support; social comparison/competition; feedback on behavior; incentives/badges/awards; encouragement/advice. Extracted by reviewer from the intervention description.	Goal setting and planning; Self-monitoring and feedback; Prompts and reminders; Social support; Gamification / incentives; Motivational support / reinforcement	1	1	1	0	0	1	1	0	0	0	1	6	“Intervention participants had brief weekly goal-setting communication with study staff, either by text or by telephone”; “There was no face-to-face contact between study staff and participants.”	Clinician/human-supported	Interviews focused on the acceptability, usefulness, and limitations of the intervention components. ‘‘Acceptability’’ was defined as whether the participant found the intervention enjoyable, whether they would recommend it to others, and/ or whether they would do it again.14,15 ‘‘Usefulness’’ was defined as whether the intervention contributed to PA promotion. ‘‘Limitations’’ were defined as bar…	N/A	Walking within broader PA focus	Step goals were used but the broader target was increasing overall physical activity.	Increase steps / daily physical activity	Increase walking
Khairat et al	2026	Journal article	JMIR Cancer	United States	“The purpose of this study was to assess HealthScore’s potential for improving physical activity and report on the experiences of intervention participants.”	secondary mixed-methods analysis of a randomized controlled pilot study	Mixed-method study	Adults (18+) and Older adults (65+)	58.7 (12.5)	58.7 (12.5)	22/9 female/male; 1 not specified	9	28.1	22	68.8	32	cancer survivors	Cancer survivors	No	N/A	N/A	Recruitment via clinical oncology context; intervention delivered remotely/telephonically/web-based. "Patients were either referred to our program by clinical oncology teams, identified through screening of clinical visits, or self-referred…” / “Telehealth-based health coaching”	Hybrid	mixed telehealth coaching + wearable tracking + digital survey platform "HealthScore’s key components consist of weekly meetings with coaches to develop and clarify goals, the collection of PGHD from Fitbit activity tracking, and weekly participant-completed surveys centered on physical function, HRQOL, and symptom burden. Participants in the intervention group completed weekly sessions with a tr…	Digital + human support	Fitbit activity tracking; telehealth coaching sessions; weekly participant-completed surveys; HealthScore platform for monitoring/report visualization/collaborative goal setting; PRO-Core survey aggregation	Reviewer-extracted	SMART goal setting; motivational interviewing; weekly review/feedback; self-monitoring From the text description.	Goal setting and planning; Self-monitoring and feedback; Motivational support / reinforcement; Coaching / human support	1	1	0	0	0	1	0	1	0	0	0	4	digital tools plus human coaching:“weekly meetings with coaches” + “Fitbit activity tracking” + “weekly participant-completed surveys”	Clinician/human-supported	“physical activity (daily step count and daily walking distance over the week)” AND perceptions of participants in the intervention group "This paper’s analytical outcomes were (1) physical activity (daily step count and daily walking distance over the week) and (2) perceptions of participants in the intervention group elicited from exit interviews with intervention participants.	N/A	Primary focus	Daily step count / walking distance were central outcomes.	increase daily steps / walking distance "This secondary analysis assesses HealthScore’s potential for improving physical activity by examining daily step count and walking distance, coupled with thematic analysis of participant exit interviews"	Increase walking
Khairat et al	2026	Journal article	JMIR Cancer	United States	“The purpose of this study was to assess HealthScore’s potential for improving physical activity and report on the experiences of intervention participants.”	secondary mixed-methods analysis of a randomized controlled pilot study	Mixed-method study	Adults (18+) and Older adults (65+)	58.7 (12.5)	58.7 (12.5)	22/9 female/male; 1 not specified	9	28.1	22	68.8	32	cancer survivors	Cancer survivors	No	N/A	N/A	Recruitment via clinical oncology context; intervention delivered remotely/telephonically/web-based. "Patients were either referred to our program by clinical oncology teams, identified through screening of clinical visits, or self-referred…” / “Telehealth-based health coaching”	Hybrid	mixed telehealth coaching + wearable tracking + digital survey platform "HealthScore’s key components consist of weekly meetings with coaches to develop and clarify goals, the collection of PGHD from Fitbit activity tracking, and weekly participant-completed surveys centered on physical function, HRQOL, and symptom burden. Participants in the intervention group completed weekly sessions with a tr…	Digital + human support	Fitbit activity tracking; telehealth coaching sessions; weekly participant-completed surveys; HealthScore platform for monitoring/report visualization/collaborative goal setting; PRO-Core survey aggregation	Reviewer-extracted	SMART goal setting; motivational interviewing; weekly review/feedback; self-monitoring From the text description.	Goal setting and planning; Self-monitoring and feedback; Motivational support / reinforcement; Coaching / human support	1	1	0	0	0	1	0	1	0	0	0	4	digital tools plus human coaching:“weekly meetings with coaches” + “Fitbit activity tracking” + “weekly participant-completed surveys”	Clinician/human-supported	“physical activity (daily step count and daily walking distance over the week)” AND perceptions of participants in the intervention group "This paper’s analytical outcomes were (1) physical activity (daily step count and daily walking distance over the week) and (2) perceptions of participants in the intervention group elicited from exit interviews with intervention participants.	N/A	Primary focus	Daily step count / walking distance were central outcomes.	increase daily steps / walking distance "This secondary analysis assesses HealthScore’s potential for improving physical activity by examining daily step count and walking distance, coupled with thematic analysis of participant exit interviews"	Increase walking
Khairat et al	2026	Journal article	JMIR Cancer	United States	“The purpose of this study was to assess HealthScore’s potential for improving physical activity and report on the experiences of intervention participants.”	secondary mixed-methods analysis of a randomized controlled pilot study	Mixed-method study	Adults (18+) and Older adults (65+)	58.7 (12.5)	58.7 (12.5)	22/9 female/male; 1 not specified	9	28.1	22	68.8	32	cancer survivors	Cancer survivors	No	N/A	N/A	Recruitment via clinical oncology context; intervention delivered remotely/telephonically/web-based. "Patients were either referred to our program by clinical oncology teams, identified through screening of clinical visits, or self-referred…” / “Telehealth-based health coaching”	Hybrid	mixed telehealth coaching + wearable tracking + digital survey platform "HealthScore’s key components consist of weekly meetings with coaches to develop and clarify goals, the collection of PGHD from Fitbit activity tracking, and weekly participant-completed surveys centered on physical function, HRQOL, and symptom burden. Participants in the intervention group completed weekly sessions with a tr…	Digital + human support	Fitbit activity tracking; telehealth coaching sessions; weekly participant-completed surveys; HealthScore platform for monitoring/report visualization/collaborative goal setting; PRO-Core survey aggregation	Reviewer-extracted	SMART goal setting; motivational interviewing; weekly review/feedback; self-monitoring From the text description.	Goal setting and planning; Self-monitoring and feedback; Motivational support / reinforcement; Coaching / human support	1	1	0	0	0	1	0	1	0	0	0	4	digital tools plus human coaching:“weekly meetings with coaches” + “Fitbit activity tracking” + “weekly participant-completed surveys”	Clinician/human-supported	“physical activity (daily step count and daily walking distance over the week)” AND perceptions of participants in the intervention group "This paper’s analytical outcomes were (1) physical activity (daily step count and daily walking distance over the week) and (2) perceptions of participants in the intervention group elicited from exit interviews with intervention participants.	N/A	Primary focus	Daily step count / walking distance were central outcomes.	increase daily steps / walking distance "This secondary analysis assesses HealthScore’s potential for improving physical activity by examining daily step count and walking distance, coupled with thematic analysis of participant exit interviews"	Increase walking
Khairat et al	2026	Journal article	JMIR Cancer	United States	“The purpose of this study was to assess HealthScore’s potential for improving physical activity and report on the experiences of intervention participants.”	secondary mixed-methods analysis of a randomized controlled pilot study	Mixed-method study	Adults (18+) and Older adults (65+)	58.7 (12.5)	58.7 (12.5)	22/9 female/male; 1 not specified	9	28.1	22	68.8	32	cancer survivors	Cancer survivors	No	N/A	N/A	Recruitment via clinical oncology context; intervention delivered remotely/telephonically/web-based. "Patients were either referred to our program by clinical oncology teams, identified through screening of clinical visits, or self-referred…” / “Telehealth-based health coaching”	Hybrid	mixed telehealth coaching + wearable tracking + digital survey platform "HealthScore’s key components consist of weekly meetings with coaches to develop and clarify goals, the collection of PGHD from Fitbit activity tracking, and weekly participant-completed surveys centered on physical function, HRQOL, and symptom burden. Participants in the intervention group completed weekly sessions with a tr…	Digital + human support	Fitbit activity tracking; telehealth coaching sessions; weekly participant-completed surveys; HealthScore platform for monitoring/report visualization/collaborative goal setting; PRO-Core survey aggregation	Reviewer-extracted	SMART goal setting; motivational interviewing; weekly review/feedback; self-monitoring From the text description.	Goal setting and planning; Self-monitoring and feedback; Motivational support / reinforcement; Coaching / human support	1	1	0	0	0	1	0	1	0	0	0	4	digital tools plus human coaching:“weekly meetings with coaches” + “Fitbit activity tracking” + “weekly participant-completed surveys”	Clinician/human-supported	“physical activity (daily step count and daily walking distance over the week)” AND perceptions of participants in the intervention group "This paper’s analytical outcomes were (1) physical activity (daily step count and daily walking distance over the week) and (2) perceptions of participants in the intervention group elicited from exit interviews with intervention participants.	N/A	Primary focus	Daily step count / walking distance were central outcomes.	increase daily steps / walking distance "This secondary analysis assesses HealthScore’s potential for improving physical activity by examining daily step count and walking distance, coupled with thematic analysis of participant exit interviews"	Increase walking
Bentley et al	2020	Journal article	JMIR Mhealth Uhealth	United Kingdom	"This study aimed to determine the feasibility and acceptability of using the SMART-COPD intervention for the self-management of physical activity and to explore the feasibility of conducting a future randomized controlled trial (RCT) to investigate its effectiveness.”	Randomized controlled feasibility study with mixed methods	Pilot/feasibility study	Adults (18+) and Older adults (65+)	Range 45-75; Median overall 67.5 (60.0-70.5); Intervention: 68.0 (63.0-72.0) ; Control 66.0 (60.0-70.0)	67.5 (60.0-70.5)	Over all: 13/17 (male/female);	13	43.3	17	56.7	30	COPD	Chronic Obstructive Pulmonary Disease (COPD)	No	N/A	N/A	Pulmonary rehabilitation at 3 NHS sites; outpatient PR context “PR teams at 3 NHS sites in Northern England, United Kingdom, participated in the feasibility study.” / “Participants attended PR twice weekly for 6 to 7 weeks.”	Outpatient / ambulatory care setting	Smartphone app plus wearable activity tracker within pulmonary rehabilitation “The SMART-COPD intervention is an Android smartphone mobile app used in conjunction with a Fitbit wearable activity tracking device.”	App + wearable	Goal setting, self-monitoring, feedback, step count tracking, timed daily walk tracking, timed walk tracking, exercise videos. feedback graphs, flower/petal progress display, activity data syncing via smartphone/Fitbit. "The app encourages physical activity through goal setting, self-monitoring, and feedback, based on behavior change and persuasive technology principles . The app includes three e…	Author-reported	Goal setting, self-monitoring, feedback, personalized feedback, monitoring of goals. "The app encourages physical activity through goal setting, self-monitoring, and feedback, based on behavior change and persuasive technology principles [18,22].” / “Bartlett et al [22] demonstrated that people with COPD find support with a primary task, and dialog support (eg, through feedback), to be persuasive…	Goal setting and planning; Self-monitoring and feedback; Tailoring and personalization	1	1	0	1	0	0	0	0	0	0	0	3	“The intervention was incorporated within the PR program” / “Clinical support (via the relevant PR team during PR sessions) and technical support (via the research team) was available…” blended because digital intervention was delivered alongside PR with clinical and technical support.	Clinician/human-supported	“The overall aim of the study was to determine the feasibility and acceptability of both the intervention and the possibility of carrying out a future RCT.”	N/A	Primary focus	Step count was the stated outcome despite some additional exercise content.	Maintain or increase physical activity, including daily steps and timed daily walking	Maintain or increase walking
Bentley et al	2020	Journal article	JMIR Mhealth Uhealth	United Kingdom	"This study aimed to determine the feasibility and acceptability of using the SMART-COPD intervention for the self-management of physical activity and to explore the feasibility of conducting a future randomized controlled trial (RCT) to investigate its effectiveness.”	Randomized controlled feasibility study with mixed methods	Pilot/feasibility study	Adults (18+) and Older adults (65+)	Range 45-75; Median overall 67.5 (60.0-70.5); Intervention: 68.0 (63.0-72.0) ; Control 66.0 (60.0-70.0)	67.5 (60.0-70.5)	Over all: 13/17 (male/female);	13	43.3	17	56.7	30	COPD	Chronic Obstructive Pulmonary Disease (COPD)	No	N/A	N/A	Pulmonary rehabilitation at 3 NHS sites; outpatient PR context “PR teams at 3 NHS sites in Northern England, United Kingdom, participated in the feasibility study.” / “Participants attended PR twice weekly for 6 to 7 weeks.”	Outpatient / ambulatory care setting	Smartphone app plus wearable activity tracker within pulmonary rehabilitation “The SMART-COPD intervention is an Android smartphone mobile app used in conjunction with a Fitbit wearable activity tracking device.”	App + wearable	Goal setting, self-monitoring, feedback, step count tracking, timed daily walk tracking, timed walk tracking, exercise videos. feedback graphs, flower/petal progress display, activity data syncing via smartphone/Fitbit. "The app encourages physical activity through goal setting, self-monitoring, and feedback, based on behavior change and persuasive technology principles . The app includes three e…	Author-reported	Goal setting, self-monitoring, feedback, personalized feedback, monitoring of goals. "The app encourages physical activity through goal setting, self-monitoring, and feedback, based on behavior change and persuasive technology principles [18,22].” / “Bartlett et al [22] demonstrated that people with COPD find support with a primary task, and dialog support (eg, through feedback), to be persuasive…	Goal setting and planning; Self-monitoring and feedback; Tailoring and personalization	1	1	0	1	0	0	0	0	0	0	0	3	“The intervention was incorporated within the PR program” / “Clinical support (via the relevant PR team during PR sessions) and technical support (via the research team) was available…” blended because digital intervention was delivered alongside PR with clinical and technical support.	Clinician/human-supported	“The overall aim of the study was to determine the feasibility and acceptability of both the intervention and the possibility of carrying out a future RCT.”	N/A	Primary focus	Step count was the stated outcome despite some additional exercise content.	Maintain or increase physical activity, including daily steps and timed daily walking	Maintain or increase walking
Bentley et al	2020	Journal article	JMIR Mhealth Uhealth	United Kingdom	"This study aimed to determine the feasibility and acceptability of using the SMART-COPD intervention for the self-management of physical activity and to explore the feasibility of conducting a future randomized controlled trial (RCT) to investigate its effectiveness.”	Randomized controlled feasibility study with mixed methods	Pilot/feasibility study	Adults (18+) and Older adults (65+)	Range 45-75; Median overall 67.5 (60.0-70.5); Intervention: 68.0 (63.0-72.0) ; Control 66.0 (60.0-70.0)	67.5 (60.0-70.5)	Over all: 13/17 (male/female);	13	43.3	17	56.7	30	COPD	Chronic Obstructive Pulmonary Disease (COPD)	No	N/A	N/A	Pulmonary rehabilitation at 3 NHS sites; outpatient PR context “PR teams at 3 NHS sites in Northern England, United Kingdom, participated in the feasibility study.” / “Participants attended PR twice weekly for 6 to 7 weeks.”	Outpatient / ambulatory care setting	Smartphone app plus wearable activity tracker within pulmonary rehabilitation “The SMART-COPD intervention is an Android smartphone mobile app used in conjunction with a Fitbit wearable activity tracking device.”	App + wearable	Goal setting, self-monitoring, feedback, step count tracking, timed daily walk tracking, timed walk tracking, exercise videos. feedback graphs, flower/petal progress display, activity data syncing via smartphone/Fitbit. "The app encourages physical activity through goal setting, self-monitoring, and feedback, based on behavior change and persuasive technology principles . The app includes three e…	Author-reported	Goal setting, self-monitoring, feedback, personalized feedback, monitoring of goals. "The app encourages physical activity through goal setting, self-monitoring, and feedback, based on behavior change and persuasive technology principles [18,22].” / “Bartlett et al [22] demonstrated that people with COPD find support with a primary task, and dialog support (eg, through feedback), to be persuasive…	Goal setting and planning; Self-monitoring and feedback; Tailoring and personalization	1	1	0	1	0	0	0	0	0	0	0	3	“The intervention was incorporated within the PR program” / “Clinical support (via the relevant PR team during PR sessions) and technical support (via the research team) was available…” blended because digital intervention was delivered alongside PR with clinical and technical support.	Clinician/human-supported	“The overall aim of the study was to determine the feasibility and acceptability of both the intervention and the possibility of carrying out a future RCT.”	N/A	Primary focus	Step count was the stated outcome despite some additional exercise content.	Maintain or increase physical activity, including daily steps and timed daily walking	Maintain or increase walking
Bentley et al	2020	Journal article	JMIR Mhealth Uhealth	United Kingdom	"This study aimed to determine the feasibility and acceptability of using the SMART-COPD intervention for the self-management of physical activity and to explore the feasibility of conducting a future randomized controlled trial (RCT) to investigate its effectiveness.”	Randomized controlled feasibility study with mixed methods	Pilot/feasibility study	Adults (18+) and Older adults (65+)	Range 45-75; Median overall 67.5 (60.0-70.5); Intervention: 68.0 (63.0-72.0) ; Control 66.0 (60.0-70.0)	67.5 (60.0-70.5)	Over all: 13/17 (male/female);	13	43.3	17	56.7	30	COPD	Chronic Obstructive Pulmonary Disease (COPD)	No	N/A	N/A	Pulmonary rehabilitation at 3 NHS sites; outpatient PR context “PR teams at 3 NHS sites in Northern England, United Kingdom, participated in the feasibility study.” / “Participants attended PR twice weekly for 6 to 7 weeks.”	Outpatient / ambulatory care setting	Smartphone app plus wearable activity tracker within pulmonary rehabilitation “The SMART-COPD intervention is an Android smartphone mobile app used in conjunction with a Fitbit wearable activity tracking device.”	App + wearable	Goal setting, self-monitoring, feedback, step count tracking, timed daily walk tracking, timed walk tracking, exercise videos. feedback graphs, flower/petal progress display, activity data syncing via smartphone/Fitbit. "The app encourages physical activity through goal setting, self-monitoring, and feedback, based on behavior change and persuasive technology principles . The app includes three e…	Author-reported	Goal setting, self-monitoring, feedback, personalized feedback, monitoring of goals. "The app encourages physical activity through goal setting, self-monitoring, and feedback, based on behavior change and persuasive technology principles [18,22].” / “Bartlett et al [22] demonstrated that people with COPD find support with a primary task, and dialog support (eg, through feedback), to be persuasive…	Goal setting and planning; Self-monitoring and feedback; Tailoring and personalization	1	1	0	1	0	0	0	0	0	0	0	3	“The intervention was incorporated within the PR program” / “Clinical support (via the relevant PR team during PR sessions) and technical support (via the research team) was available…” blended because digital intervention was delivered alongside PR with clinical and technical support.	Clinician/human-supported	“The overall aim of the study was to determine the feasibility and acceptability of both the intervention and the possibility of carrying out a future RCT.”	N/A	Primary focus	Step count was the stated outcome despite some additional exercise content.	Maintain or increase physical activity, including daily steps and timed daily walking	Maintain or increase walking
Bentley et al	2020	Journal article	JMIR Mhealth Uhealth	United Kingdom	"This study aimed to determine the feasibility and acceptability of using the SMART-COPD intervention for the self-management of physical activity and to explore the feasibility of conducting a future randomized controlled trial (RCT) to investigate its effectiveness.”	Randomized controlled feasibility study with mixed methods	Pilot/feasibility study	Adults (18+) and Older adults (65+)	Range 45-75; Median overall 67.5 (60.0-70.5); Intervention: 68.0 (63.0-72.0) ; Control 66.0 (60.0-70.0)	67.5 (60.0-70.5)	Over all: 13/17 (male/female);	13	43.3	17	56.7	30	COPD	Chronic Obstructive Pulmonary Disease (COPD)	No	N/A	N/A	Pulmonary rehabilitation at 3 NHS sites; outpatient PR context “PR teams at 3 NHS sites in Northern England, United Kingdom, participated in the feasibility study.” / “Participants attended PR twice weekly for 6 to 7 weeks.”	Outpatient / ambulatory care setting	Smartphone app plus wearable activity tracker within pulmonary rehabilitation “The SMART-COPD intervention is an Android smartphone mobile app used in conjunction with a Fitbit wearable activity tracking device.”	App + wearable	Goal setting, self-monitoring, feedback, step count tracking, timed daily walk tracking, timed walk tracking, exercise videos. feedback graphs, flower/petal progress display, activity data syncing via smartphone/Fitbit. "The app encourages physical activity through goal setting, self-monitoring, and feedback, based on behavior change and persuasive technology principles . The app includes three e…	Author-reported	Goal setting, self-monitoring, feedback, personalized feedback, monitoring of goals. "The app encourages physical activity through goal setting, self-monitoring, and feedback, based on behavior change and persuasive technology principles [18,22].” / “Bartlett et al [22] demonstrated that people with COPD find support with a primary task, and dialog support (eg, through feedback), to be persuasive…	Goal setting and planning; Self-monitoring and feedback; Tailoring and personalization	1	1	0	1	0	0	0	0	0	0	0	3	“The intervention was incorporated within the PR program” / “Clinical support (via the relevant PR team during PR sessions) and technical support (via the research team) was available…” blended because digital intervention was delivered alongside PR with clinical and technical support.	Clinician/human-supported	“The overall aim of the study was to determine the feasibility and acceptability of both the intervention and the possibility of carrying out a future RCT.”	N/A	Primary focus	Step count was the stated outcome despite some additional exercise content.	Maintain or increase physical activity, including daily steps and timed daily walking	Maintain or increase walking
Doyle et al	2021	Journal article	Journal of Medical Internet Research	Ireland and Belgium	Design and develop a digital health platform (ProACT) to support people with multimorbidity to self-manage multiple conditions on a single platform, including monitoring a collection of symptoms and well-being parameters, helping users to understand relationships between their symptoms and conditions, providing education personalized to the person’s condition profile, and supporting the sharing o…	Proof-of-concept action research trial	Pilot/feasibility study	Older adults ( 65+)	Ireland: 74.23 (SD 6.4); Belgium: 73.61 (SD 6.49)	Ireland 74.23 (6.4); Belgium 73.61 (6.49)	Ireland: 36/60 male; Belgium: 43/60 male	79	65.8	41	34.2	120	Miltimorbidity: Diabetes, COPD, CHD, and CHF	Multiple chronic conditions	No	N/A	N/A	Home-based / community-recruited, in Ireland and Belgium	Community / home-based setting	Mixed digital platform: web-based CareApp plus sensing devices/wearables, with clinical triage and technical helpdesk Digital context includes app, devices, and human support services.	Digital + human support	Monitoring of health and well-being readings; symptom reflection; feedback/nudges; education and training content; physical activity goals; care-network data sharing; triage alerts/monitoring. Components consolidated from the described CareApp features	Reviewer-extracted	Self-monitoring, prompts/nudges, reflection on symptom readings, goal setting, incremental goals, feedback on progress, personalized educational content. BCT labels are rcoded from intervention features; the paper does not explicitly name them as BCTs.	Goal setting and planning; Self-monitoring and feedback; Prompts and reminders; Tailoring and personalization; Education / instruction	1	1	1	1	1	0	0	0	0	0	0	5	“Alongside the technology, participants had access to a clinical triage service responding to symptom alerts and a technical helpdesk.”	Clinician/human-supported	Engagement with the platform. “Interactions with the platform during the trial were logged to determine engagement.”	Unclear	Walking within broader PA focus	Walking goals were possible but the study emphasis was broader engagement/usability and activity support.	Steps, distance, and time spent walking / increased activity “the user can choose to set a goal in terms of distance, steps, or minutes spent walking”	Increase walking
Doyle et al	2021	Journal article	Journal of Medical Internet Research	Ireland and Belgium	Design and develop a digital health platform (ProACT) to support people with multimorbidity to self-manage multiple conditions on a single platform, including monitoring a collection of symptoms and well-being parameters, helping users to understand relationships between their symptoms and conditions, providing education personalized to the person’s condition profile, and supporting the sharing o…	Proof-of-concept action research trial	Pilot/feasibility study	Older adults ( 65+)	Ireland: 74.23 (SD 6.4); Belgium: 73.61 (SD 6.49)	Ireland 74.23 (6.4); Belgium 73.61 (6.49)	Ireland: 36/60 male; Belgium: 43/60 male	79	65.8	41	34.2	120	Miltimorbidity: Diabetes, COPD, CHD, and CHF	Multiple chronic conditions	No	N/A	N/A	Home-based / community-recruited, in Ireland and Belgium	Community / home-based setting	Mixed digital platform: web-based CareApp plus sensing devices/wearables, with clinical triage and technical helpdesk Digital context includes app, devices, and human support services.	Digital + human support	Monitoring of health and well-being readings; symptom reflection; feedback/nudges; education and training content; physical activity goals; care-network data sharing; triage alerts/monitoring. Components consolidated from the described CareApp features	Reviewer-extracted	Self-monitoring, prompts/nudges, reflection on symptom readings, goal setting, incremental goals, feedback on progress, personalized educational content. BCT labels are rcoded from intervention features; the paper does not explicitly name them as BCTs.	Goal setting and planning; Self-monitoring and feedback; Prompts and reminders; Tailoring and personalization; Education / instruction	1	1	1	1	1	0	0	0	0	0	0	5	“Alongside the technology, participants had access to a clinical triage service responding to symptom alerts and a technical helpdesk.”	Clinician/human-supported	Engagement with the platform. “Interactions with the platform during the trial were logged to determine engagement.”	Unclear	Walking within broader PA focus	Walking goals were possible but the study emphasis was broader engagement/usability and activity support.	Steps, distance, and time spent walking / increased activity “the user can choose to set a goal in terms of distance, steps, or minutes spent walking”	Increase walking
Doyle et al	2021	Journal article	Journal of Medical Internet Research	Ireland and Belgium	Design and develop a digital health platform (ProACT) to support people with multimorbidity to self-manage multiple conditions on a single platform, including monitoring a collection of symptoms and well-being parameters, helping users to understand relationships between their symptoms and conditions, providing education personalized to the person’s condition profile, and supporting the sharing o…	Proof-of-concept action research trial	Pilot/feasibility study	Older adults ( 65+)	Ireland: 74.23 (SD 6.4); Belgium: 73.61 (SD 6.49)	Ireland 74.23 (6.4); Belgium 73.61 (6.49)	Ireland: 36/60 male; Belgium: 43/60 male	79	65.8	41	34.2	120	Miltimorbidity: Diabetes, COPD, CHD, and CHF	Multiple chronic conditions	No	N/A	N/A	Home-based / community-recruited, in Ireland and Belgium	Community / home-based setting	Mixed digital platform: web-based CareApp plus sensing devices/wearables, with clinical triage and technical helpdesk Digital context includes app, devices, and human support services.	Digital + human support	Monitoring of health and well-being readings; symptom reflection; feedback/nudges; education and training content; physical activity goals; care-network data sharing; triage alerts/monitoring. Components consolidated from the described CareApp features	Reviewer-extracted	Self-monitoring, prompts/nudges, reflection on symptom readings, goal setting, incremental goals, feedback on progress, personalized educational content. BCT labels are rcoded from intervention features; the paper does not explicitly name them as BCTs.	Goal setting and planning; Self-monitoring and feedback; Prompts and reminders; Tailoring and personalization; Education / instruction	1	1	1	1	1	0	0	0	0	0	0	5	“Alongside the technology, participants had access to a clinical triage service responding to symptom alerts and a technical helpdesk.”	Clinician/human-supported	Engagement with the platform. “Interactions with the platform during the trial were logged to determine engagement.”	Unclear	Walking within broader PA focus	Walking goals were possible but the study emphasis was broader engagement/usability and activity support.	Steps, distance, and time spent walking / increased activity “the user can choose to set a goal in terms of distance, steps, or minutes spent walking”	Increase walking
Doyle et al	2021	Journal article	Journal of Medical Internet Research	Ireland and Belgium	Design and develop a digital health platform (ProACT) to support people with multimorbidity to self-manage multiple conditions on a single platform, including monitoring a collection of symptoms and well-being parameters, helping users to understand relationships between their symptoms and conditions, providing education personalized to the person’s condition profile, and supporting the sharing o…	Proof-of-concept action research trial	Pilot/feasibility study	Older adults ( 65+)	Ireland: 74.23 (SD 6.4); Belgium: 73.61 (SD 6.49)	Ireland 74.23 (6.4); Belgium 73.61 (6.49)	Ireland: 36/60 male; Belgium: 43/60 male	79	65.8	41	34.2	120	Miltimorbidity: Diabetes, COPD, CHD, and CHF	Multiple chronic conditions	No	N/A	N/A	Home-based / community-recruited, in Ireland and Belgium	Community / home-based setting	Mixed digital platform: web-based CareApp plus sensing devices/wearables, with clinical triage and technical helpdesk Digital context includes app, devices, and human support services.	Digital + human support	Monitoring of health and well-being readings; symptom reflection; feedback/nudges; education and training content; physical activity goals; care-network data sharing; triage alerts/monitoring. Components consolidated from the described CareApp features	Reviewer-extracted	Self-monitoring, prompts/nudges, reflection on symptom readings, goal setting, incremental goals, feedback on progress, personalized educational content. BCT labels are rcoded from intervention features; the paper does not explicitly name them as BCTs.	Goal setting and planning; Self-monitoring and feedback; Prompts and reminders; Tailoring and personalization; Education / instruction	1	1	1	1	1	0	0	0	0	0	0	5	“Alongside the technology, participants had access to a clinical triage service responding to symptom alerts and a technical helpdesk.”	Clinician/human-supported	Engagement with the platform. “Interactions with the platform during the trial were logged to determine engagement.”	Unclear	Walking within broader PA focus	Walking goals were possible but the study emphasis was broader engagement/usability and activity support.	Steps, distance, and time spent walking / increased activity “the user can choose to set a goal in terms of distance, steps, or minutes spent walking”	Increase walking
Wulfovich et al	2019	journal article	Frontiers in Psychology	United States	“this paper aims to identify implications for the design of mobile apps and wearables to effectively support patients’ efforts in self-management of health with a special emphasis on support for self-efficacy of activities contributing to health.”	explorative mixed-method study	Mixed-method study	Adults ( 18 +)	Unclear: Only age ranges are reported in Table 1 for the intensive subsample; no overall mean age is stated.	18-65	Unclear; NO overall % reported, Table 1 present it one by one	7	35	13	65	200	obesity and transplant-related chronic conditions (broad characteristics)	Multiple chronic conditions	No	N/A	N/A	outpatient clinic / mixed naturalistic daily-life context Recruitment was clinic-based; data collection also occurred in everyday contexts.	Hybrid	mixed; mobile apps, wearable trackers, EMA smartphone prompts, smartphone logging “mobile apps and wearable trackers” / “Ecological Momentary Assessment (EMA)” / “mQoL-Log is a measurements-based Android OS smartphone logger”	App + wearable	wearable device use logs; EMA self-efficacy questions; EMA experience ratings; smartphone usage logging; app-based self-management support including tracking, notifications, reminders, and activity/health monitoring.	Reviewer-extracted	self-monitoring, personal goal-setting, reminders/notifications, coaching, feedback Identified from text descriptions	Goal setting and planning; Self-monitoring and feedback; Prompts and reminders; Coaching / human support	1	1	1	0	0	0	0	1	0	0	0	4	“widely available smartphones/wearables” / “for their own health self-management” User-driven real-world technology use; not clearly fully automated, blended, or clinician-supported as an intervention package	Fully automated	"this paper aims to identify implications for the design of mobile apps and wearables”	N/D	Walking within broader PA focus	Focus was broader PA/self-efficacy/app design rather than walking specifically.	Walking/steps are discussed, but the paper is broader than walking alone: “physical activity” / “the target step levels are usually at 10,000 steps” / “physical activity e.g., walking while using phone” “for achieved goal of reaching predefined steps” / “the target step levels are usually at 10,000 steps”	Increase walking
Wulfovich et al	2019	journal article	Frontiers in Psychology	United States	“this paper aims to identify implications for the design of mobile apps and wearables to effectively support patients’ efforts in self-management of health with a special emphasis on support for self-efficacy of activities contributing to health.”	explorative mixed-method study	Mixed-method study	Adults ( 18 +)	Unclear: Only age ranges are reported in Table 1 for the intensive subsample; no overall mean age is stated.	18-65	Unclear; NO overall % reported, Table 1 present it one by one	7	35	13	65	200	obesity and transplant-related chronic conditions (broad characteristics)	Multiple chronic conditions	No	N/A	N/A	outpatient clinic / mixed naturalistic daily-life context Recruitment was clinic-based; data collection also occurred in everyday contexts.	Hybrid	mixed; mobile apps, wearable trackers, EMA smartphone prompts, smartphone logging “mobile apps and wearable trackers” / “Ecological Momentary Assessment (EMA)” / “mQoL-Log is a measurements-based Android OS smartphone logger”	App + wearable	wearable device use logs; EMA self-efficacy questions; EMA experience ratings; smartphone usage logging; app-based self-management support including tracking, notifications, reminders, and activity/health monitoring.	Reviewer-extracted	self-monitoring, personal goal-setting, reminders/notifications, coaching, feedback Identified from text descriptions	Goal setting and planning; Self-monitoring and feedback; Prompts and reminders; Coaching / human support	1	1	1	0	0	0	0	1	0	0	0	4	“widely available smartphones/wearables” / “for their own health self-management” User-driven real-world technology use; not clearly fully automated, blended, or clinician-supported as an intervention package	Fully automated	"this paper aims to identify implications for the design of mobile apps and wearables”	N/D	Walking within broader PA focus	Focus was broader PA/self-efficacy/app design rather than walking specifically.	Walking/steps are discussed, but the paper is broader than walking alone: “physical activity” / “the target step levels are usually at 10,000 steps” / “physical activity e.g., walking while using phone” “for achieved goal of reaching predefined steps” / “the target step levels are usually at 10,000 steps”	Increase walking
Wulfovich et al	2019	journal article	Frontiers in Psychology	United States	“this paper aims to identify implications for the design of mobile apps and wearables to effectively support patients’ efforts in self-management of health with a special emphasis on support for self-efficacy of activities contributing to health.”	explorative mixed-method study	Mixed-method study	Adults ( 18 +)	Unclear: Only age ranges are reported in Table 1 for the intensive subsample; no overall mean age is stated.	18-65	Unclear; NO overall % reported, Table 1 present it one by one	7	35	13	65	200	obesity and transplant-related chronic conditions (broad characteristics)	Multiple chronic conditions	No	N/A	N/A	outpatient clinic / mixed naturalistic daily-life context Recruitment was clinic-based; data collection also occurred in everyday contexts.	Hybrid	mixed; mobile apps, wearable trackers, EMA smartphone prompts, smartphone logging “mobile apps and wearable trackers” / “Ecological Momentary Assessment (EMA)” / “mQoL-Log is a measurements-based Android OS smartphone logger”	App + wearable	wearable device use logs; EMA self-efficacy questions; EMA experience ratings; smartphone usage logging; app-based self-management support including tracking, notifications, reminders, and activity/health monitoring.	Reviewer-extracted	self-monitoring, personal goal-setting, reminders/notifications, coaching, feedback Identified from text descriptions	Goal setting and planning; Self-monitoring and feedback; Prompts and reminders; Coaching / human support	1	1	1	0	0	0	0	1	0	0	0	4	“widely available smartphones/wearables” / “for their own health self-management” User-driven real-world technology use; not clearly fully automated, blended, or clinician-supported as an intervention package	Fully automated	"this paper aims to identify implications for the design of mobile apps and wearables”	N/D	Walking within broader PA focus	Focus was broader PA/self-efficacy/app design rather than walking specifically.	Walking/steps are discussed, but the paper is broader than walking alone: “physical activity” / “the target step levels are usually at 10,000 steps” / “physical activity e.g., walking while using phone” “for achieved goal of reaching predefined steps” / “the target step levels are usually at 10,000 steps”	Increase walking
Wulfovich et al	2019	journal article	Frontiers in Psychology	United States	“this paper aims to identify implications for the design of mobile apps and wearables to effectively support patients’ efforts in self-management of health with a special emphasis on support for self-efficacy of activities contributing to health.”	explorative mixed-method study	Mixed-method study	Adults ( 18 +)	Unclear: Only age ranges are reported in Table 1 for the intensive subsample; no overall mean age is stated.	18-65	Unclear; NO overall % reported, Table 1 present it one by one	7	35	13	65	200	obesity and transplant-related chronic conditions (broad characteristics)	Multiple chronic conditions	No	N/A	N/A	outpatient clinic / mixed naturalistic daily-life context Recruitment was clinic-based; data collection also occurred in everyday contexts.	Hybrid	mixed; mobile apps, wearable trackers, EMA smartphone prompts, smartphone logging “mobile apps and wearable trackers” / “Ecological Momentary Assessment (EMA)” / “mQoL-Log is a measurements-based Android OS smartphone logger”	App + wearable	wearable device use logs; EMA self-efficacy questions; EMA experience ratings; smartphone usage logging; app-based self-management support including tracking, notifications, reminders, and activity/health monitoring.	Reviewer-extracted	self-monitoring, personal goal-setting, reminders/notifications, coaching, feedback Identified from text descriptions	Goal setting and planning; Self-monitoring and feedback; Prompts and reminders; Coaching / human support	1	1	1	0	0	0	0	1	0	0	0	4	“widely available smartphones/wearables” / “for their own health self-management” User-driven real-world technology use; not clearly fully automated, blended, or clinician-supported as an intervention package	Fully automated	"this paper aims to identify implications for the design of mobile apps and wearables”	N/D	Walking within broader PA focus	Focus was broader PA/self-efficacy/app design rather than walking specifically.	Walking/steps are discussed, but the paper is broader than walking alone: “physical activity” / “the target step levels are usually at 10,000 steps” / “physical activity e.g., walking while using phone” “for achieved goal of reaching predefined steps” / “the target step levels are usually at 10,000 steps”	Increase walking
Wulfovich et al	2019	journal article	Frontiers in Psychology	United States	“this paper aims to identify implications for the design of mobile apps and wearables to effectively support patients’ efforts in self-management of health with a special emphasis on support for self-efficacy of activities contributing to health.”	explorative mixed-method study	Mixed-method study	Adults ( 18 +)	Unclear: Only age ranges are reported in Table 1 for the intensive subsample; no overall mean age is stated.	18-65	Unclear; NO overall % reported, Table 1 present it one by one	7	35	13	65	200	obesity and transplant-related chronic conditions (broad characteristics)	Multiple chronic conditions	No	N/A	N/A	outpatient clinic / mixed naturalistic daily-life context Recruitment was clinic-based; data collection also occurred in everyday contexts.	Hybrid	mixed; mobile apps, wearable trackers, EMA smartphone prompts, smartphone logging “mobile apps and wearable trackers” / “Ecological Momentary Assessment (EMA)” / “mQoL-Log is a measurements-based Android OS smartphone logger”	App + wearable	wearable device use logs; EMA self-efficacy questions; EMA experience ratings; smartphone usage logging; app-based self-management support including tracking, notifications, reminders, and activity/health monitoring.	Reviewer-extracted	self-monitoring, personal goal-setting, reminders/notifications, coaching, feedback Identified from text descriptions	Goal setting and planning; Self-monitoring and feedback; Prompts and reminders; Coaching / human support	1	1	1	0	0	0	0	1	0	0	0	4	“widely available smartphones/wearables” / “for their own health self-management” User-driven real-world technology use; not clearly fully automated, blended, or clinician-supported as an intervention package	Fully automated	"this paper aims to identify implications for the design of mobile apps and wearables”	N/D	Walking within broader PA focus	Focus was broader PA/self-efficacy/app design rather than walking specifically.	Walking/steps are discussed, but the paper is broader than walking alone: “physical activity” / “the target step levels are usually at 10,000 steps” / “physical activity e.g., walking while using phone” “for achieved goal of reaching predefined steps” / “the target step levels are usually at 10,000 steps”	Increase walking
Wulfovich et al	2019	journal article	Frontiers in Psychology	United States	“this paper aims to identify implications for the design of mobile apps and wearables to effectively support patients’ efforts in self-management of health with a special emphasis on support for self-efficacy of activities contributing to health.”	explorative mixed-method study	Mixed-method study	Adults ( 18 +)	Unclear: Only age ranges are reported in Table 1 for the intensive subsample; no overall mean age is stated.	18-65	Unclear; NO overall % reported, Table 1 present it one by one	7	35	13	65	200	obesity and transplant-related chronic conditions (broad characteristics)	Multiple chronic conditions	No	N/A	N/A	outpatient clinic / mixed naturalistic daily-life context Recruitment was clinic-based; data collection also occurred in everyday contexts.	Hybrid	mixed; mobile apps, wearable trackers, EMA smartphone prompts, smartphone logging “mobile apps and wearable trackers” / “Ecological Momentary Assessment (EMA)” / “mQoL-Log is a measurements-based Android OS smartphone logger”	App + wearable	wearable device use logs; EMA self-efficacy questions; EMA experience ratings; smartphone usage logging; app-based self-management support including tracking, notifications, reminders, and activity/health monitoring.	Reviewer-extracted	self-monitoring, personal goal-setting, reminders/notifications, coaching, feedback Identified from text descriptions	Goal setting and planning; Self-monitoring and feedback; Prompts and reminders; Coaching / human support	1	1	1	0	0	0	0	1	0	0	0	4	“widely available smartphones/wearables” / “for their own health self-management” User-driven real-world technology use; not clearly fully automated, blended, or clinician-supported as an intervention package	Fully automated	"this paper aims to identify implications for the design of mobile apps and wearables”	N/D	Walking within broader PA focus	Focus was broader PA/self-efficacy/app design rather than walking specifically.	Walking/steps are discussed, but the paper is broader than walking alone: “physical activity” / “the target step levels are usually at 10,000 steps” / “physical activity e.g., walking while using phone” “for achieved goal of reaching predefined steps” / “the target step levels are usually at 10,000 steps”	Increase walking
Okwose et al	2020	Journal article	BMJ Open	United Kingdom	“This study aimed to identify barriers and facilitators to engagement and adherence to a home-based physical activity programme, and to identify ways in which it could be integrated into the care pathway for patients with heart failure.”	qualitative focus group study	Qualitative study	Adults (18+) and Older adults (65+)	67±5	67 (5)	13/3 (men/women)	13	81.2	3	18.8	16	heart failure	Heart failure	No	N/A	N/A	outpatient / hospital-based recruitment with home-based intervention “Eligible participants under the care of a cardiologist at the Freeman Hospital, Newcastle upon Tyne, UK were invited to take part in the study.” / “A potential solution to overcome these barriers is the provision of home-based physical activity programmes.”	Hybrid	telephone-delivered home-based behavioural physical activity intervention; pedometer/step-based self-monitoring context “A 12-week behavioural intervention targeting physical activity was delivered once per week by telephone.” / “Active-at-Home-HF is a behavioural intervention designed to support patients with heart failure to increase their baseline physical activity levels by at least 2000 step…	Digital + human support	Weekly telephone calls; personalised advice and support; goal setting; action planning; problem solving; self-monitoring support; feedback on behaviour; review of behavioural goals. “Participants were supported to increase and sustain physical activity levels via telephone calls lasting between 8 and 15min on at least 10 occasions” / “Coaches used evidence-based behaviour change techniques, inclu…	Author-reported	behavioural goal setting; action planning; problem solving; self-monitoring; feedback on behaviour; review of behavioural goals “Coaches used evidence-based behaviour change techniques, including behavioural goal setting, action planning, problem solving, self-monitoring, feedback on behaviour and review of behavioural goals.”	Goal setting and planning; Self-monitoring and feedback; Problem solving / barrier management	1	1	0	0	0	0	0	0	1	0	0	3	“Participants were supported to increase and sustain physical activity levels via telephone calls” / “The need to involve clinicians to advocate and support increased physical activity at home was considered vital”	Clinician/human-supported	barriers and facilitators to engagement and adherence to the intervention “This study aimed to identify barriers and facilitators to engagement and adherence to a home-based physical activity programme”	ways in which the intervention could be integrated into the care pathway / routine clinical care “and to identify ways in which it could be integrated into the care pathway for patients with heart failure.”	Primary focus	Target explicitly included increasing activity by at least 2000 steps/day.	increase walking / step count by at least 2000 steps per day “increase their baseline physical activity levels by at least 2000 steps per day”	Increase walking
Okwose et al	2020	Journal article	BMJ Open	United Kingdom	“This study aimed to identify barriers and facilitators to engagement and adherence to a home-based physical activity programme, and to identify ways in which it could be integrated into the care pathway for patients with heart failure.”	qualitative focus group study	Qualitative study	Adults (18+) and Older adults (65+)	67±5	67 (5)	13/3 (men/women)	13	81.2	3	18.8	16	heart failure	Heart failure	No	N/A	N/A	outpatient / hospital-based recruitment with home-based intervention “Eligible participants under the care of a cardiologist at the Freeman Hospital, Newcastle upon Tyne, UK were invited to take part in the study.” / “A potential solution to overcome these barriers is the provision of home-based physical activity programmes.”	Hybrid	telephone-delivered home-based behavioural physical activity intervention; pedometer/step-based self-monitoring context “A 12-week behavioural intervention targeting physical activity was delivered once per week by telephone.” / “Active-at-Home-HF is a behavioural intervention designed to support patients with heart failure to increase their baseline physical activity levels by at least 2000 step…	Digital + human support	Weekly telephone calls; personalised advice and support; goal setting; action planning; problem solving; self-monitoring support; feedback on behaviour; review of behavioural goals. “Participants were supported to increase and sustain physical activity levels via telephone calls lasting between 8 and 15min on at least 10 occasions” / “Coaches used evidence-based behaviour change techniques, inclu…	Author-reported	behavioural goal setting; action planning; problem solving; self-monitoring; feedback on behaviour; review of behavioural goals “Coaches used evidence-based behaviour change techniques, including behavioural goal setting, action planning, problem solving, self-monitoring, feedback on behaviour and review of behavioural goals.”	Goal setting and planning; Self-monitoring and feedback; Problem solving / barrier management	1	1	0	0	0	0	0	0	1	0	0	3	“Participants were supported to increase and sustain physical activity levels via telephone calls” / “The need to involve clinicians to advocate and support increased physical activity at home was considered vital”	Clinician/human-supported	barriers and facilitators to engagement and adherence to the intervention “This study aimed to identify barriers and facilitators to engagement and adherence to a home-based physical activity programme”	ways in which the intervention could be integrated into the care pathway / routine clinical care “and to identify ways in which it could be integrated into the care pathway for patients with heart failure.”	Primary focus	Target explicitly included increasing activity by at least 2000 steps/day.	increase walking / step count by at least 2000 steps per day “increase their baseline physical activity levels by at least 2000 steps per day”	Increase walking
Okwose et al	2020	Journal article	BMJ Open	United Kingdom	“This study aimed to identify barriers and facilitators to engagement and adherence to a home-based physical activity programme, and to identify ways in which it could be integrated into the care pathway for patients with heart failure.”	qualitative focus group study	Qualitative study	Adults (18+) and Older adults (65+)	67±5	67 (5)	13/3 (men/women)	13	81.2	3	18.8	16	heart failure	Heart failure	No	N/A	N/A	outpatient / hospital-based recruitment with home-based intervention “Eligible participants under the care of a cardiologist at the Freeman Hospital, Newcastle upon Tyne, UK were invited to take part in the study.” / “A potential solution to overcome these barriers is the provision of home-based physical activity programmes.”	Hybrid	telephone-delivered home-based behavioural physical activity intervention; pedometer/step-based self-monitoring context “A 12-week behavioural intervention targeting physical activity was delivered once per week by telephone.” / “Active-at-Home-HF is a behavioural intervention designed to support patients with heart failure to increase their baseline physical activity levels by at least 2000 step…	Digital + human support	Weekly telephone calls; personalised advice and support; goal setting; action planning; problem solving; self-monitoring support; feedback on behaviour; review of behavioural goals. “Participants were supported to increase and sustain physical activity levels via telephone calls lasting between 8 and 15min on at least 10 occasions” / “Coaches used evidence-based behaviour change techniques, inclu…	Author-reported	behavioural goal setting; action planning; problem solving; self-monitoring; feedback on behaviour; review of behavioural goals “Coaches used evidence-based behaviour change techniques, including behavioural goal setting, action planning, problem solving, self-monitoring, feedback on behaviour and review of behavioural goals.”	Goal setting and planning; Self-monitoring and feedback; Problem solving / barrier management	1	1	0	0	0	0	0	0	1	0	0	3	“Participants were supported to increase and sustain physical activity levels via telephone calls” / “The need to involve clinicians to advocate and support increased physical activity at home was considered vital”	Clinician/human-supported	barriers and facilitators to engagement and adherence to the intervention “This study aimed to identify barriers and facilitators to engagement and adherence to a home-based physical activity programme”	ways in which the intervention could be integrated into the care pathway / routine clinical care “and to identify ways in which it could be integrated into the care pathway for patients with heart failure.”	Primary focus	Target explicitly included increasing activity by at least 2000 steps/day.	increase walking / step count by at least 2000 steps per day “increase their baseline physical activity levels by at least 2000 steps per day”	Increase walking
Okwose et al	2020	Journal article	BMJ Open	United Kingdom	“This study aimed to identify barriers and facilitators to engagement and adherence to a home-based physical activity programme, and to identify ways in which it could be integrated into the care pathway for patients with heart failure.”	qualitative focus group study	Qualitative study	Adults (18+) and Older adults (65+)	67±5	67 (5)	13/3 (men/women)	13	81.2	3	18.8	16	heart failure	Heart failure	No	N/A	N/A	outpatient / hospital-based recruitment with home-based intervention “Eligible participants under the care of a cardiologist at the Freeman Hospital, Newcastle upon Tyne, UK were invited to take part in the study.” / “A potential solution to overcome these barriers is the provision of home-based physical activity programmes.”	Hybrid	telephone-delivered home-based behavioural physical activity intervention; pedometer/step-based self-monitoring context “A 12-week behavioural intervention targeting physical activity was delivered once per week by telephone.” / “Active-at-Home-HF is a behavioural intervention designed to support patients with heart failure to increase their baseline physical activity levels by at least 2000 step…	Digital + human support	Weekly telephone calls; personalised advice and support; goal setting; action planning; problem solving; self-monitoring support; feedback on behaviour; review of behavioural goals. “Participants were supported to increase and sustain physical activity levels via telephone calls lasting between 8 and 15min on at least 10 occasions” / “Coaches used evidence-based behaviour change techniques, inclu…	Author-reported	behavioural goal setting; action planning; problem solving; self-monitoring; feedback on behaviour; review of behavioural goals “Coaches used evidence-based behaviour change techniques, including behavioural goal setting, action planning, problem solving, self-monitoring, feedback on behaviour and review of behavioural goals.”	Goal setting and planning; Self-monitoring and feedback; Problem solving / barrier management	1	1	0	0	0	0	0	0	1	0	0	3	“Participants were supported to increase and sustain physical activity levels via telephone calls” / “The need to involve clinicians to advocate and support increased physical activity at home was considered vital”	Clinician/human-supported	barriers and facilitators to engagement and adherence to the intervention “This study aimed to identify barriers and facilitators to engagement and adherence to a home-based physical activity programme”	ways in which the intervention could be integrated into the care pathway / routine clinical care “and to identify ways in which it could be integrated into the care pathway for patients with heart failure.”	Primary focus	Target explicitly included increasing activity by at least 2000 steps/day.	increase walking / step count by at least 2000 steps per day “increase their baseline physical activity levels by at least 2000 steps per day”	Increase walking
Okwose et al	2020	Journal article	BMJ Open	United Kingdom	“This study aimed to identify barriers and facilitators to engagement and adherence to a home-based physical activity programme, and to identify ways in which it could be integrated into the care pathway for patients with heart failure.”	qualitative focus group study	Qualitative study	Adults (18+) and Older adults (65+)	67±5	67 (5)	13/3 (men/women)	13	81.2	3	18.8	16	heart failure	Heart failure	No	N/A	N/A	outpatient / hospital-based recruitment with home-based intervention “Eligible participants under the care of a cardiologist at the Freeman Hospital, Newcastle upon Tyne, UK were invited to take part in the study.” / “A potential solution to overcome these barriers is the provision of home-based physical activity programmes.”	Hybrid	telephone-delivered home-based behavioural physical activity intervention; pedometer/step-based self-monitoring context “A 12-week behavioural intervention targeting physical activity was delivered once per week by telephone.” / “Active-at-Home-HF is a behavioural intervention designed to support patients with heart failure to increase their baseline physical activity levels by at least 2000 step…	Digital + human support	Weekly telephone calls; personalised advice and support; goal setting; action planning; problem solving; self-monitoring support; feedback on behaviour; review of behavioural goals. “Participants were supported to increase and sustain physical activity levels via telephone calls lasting between 8 and 15min on at least 10 occasions” / “Coaches used evidence-based behaviour change techniques, inclu…	Author-reported	behavioural goal setting; action planning; problem solving; self-monitoring; feedback on behaviour; review of behavioural goals “Coaches used evidence-based behaviour change techniques, including behavioural goal setting, action planning, problem solving, self-monitoring, feedback on behaviour and review of behavioural goals.”	Goal setting and planning; Self-monitoring and feedback; Problem solving / barrier management	1	1	0	0	0	0	0	0	1	0	0	3	“Participants were supported to increase and sustain physical activity levels via telephone calls” / “The need to involve clinicians to advocate and support increased physical activity at home was considered vital”	Clinician/human-supported	barriers and facilitators to engagement and adherence to the intervention “This study aimed to identify barriers and facilitators to engagement and adherence to a home-based physical activity programme”	ways in which the intervention could be integrated into the care pathway / routine clinical care “and to identify ways in which it could be integrated into the care pathway for patients with heart failure.”	Primary focus	Target explicitly included increasing activity by at least 2000 steps/day.	increase walking / step count by at least 2000 steps per day “increase their baseline physical activity levels by at least 2000 steps per day”	Increase walking
Frensham et al	2018	journal article	International Journal of Environmental Research and Public Health	Australia	"The purpose of this qualitative study was to (a) investigate factors that motivated or inhibited walking in rural participants during a 12-week intervention and (b) to investigate factors that motivated or inhibited physical activity behavior change three months post-intervention.”	A qualitative descriptive design	Qualitative study	Adults (18+) and Older adults (65+)	74.0 (5.5)	74.0 (5.5)	5/5 (male/female)	5	50	5	50	10	cancer survivors	Cancer survivors	No	N/A	N/A	rural community/home-based walking intervention with interviews “Ten cancer survivors living in rural areas of South Australia participated in a 12-week computer-delivered walking-based intervention”	Community / home-based setting	computer-delivered / web-based pedometer-supported walking intervention “a 12-week computer-delivered walking-based intervention”	Web + pedometer	STRIDE website; daily reporting of steps; daily affect; ratings of perceived exertion; individualized daily step goals sent to participants; graph feedback on progress; online forum; virtual notice board; healthy eating information. “only the intervention group had access to the STRIDE website where they reported daily steps, daily affect and ratings of perceived exertion during exercise. Researc…	Reviewer-extracted	goal setting; self-monitoring; feedback on progress; tailored goals; peer support/social support; prompts toward autonomy/choice. “The STRIDE website incorporated intrapersonal mediators including goal setting and self-monitoring (a graph provided feedback on progress throughout the intervention)... Social mediators included an online forum through which participants shared experiences and provid…	Goal setting and planning; Self-monitoring and feedback; Tailoring and personalization; Social support; Motivational support / reinforcement	1	1	0	1	0	1	1	0	0	0	0	5	“a 12-week computer-delivered walking-based intervention” and “Researchers used these variables to individualize daily step goals”	Fully automated	The research questions guiding the study were (i) what factors do rural cancer survivors identify as enabling them to engage in and maintain participation in physical activity following the STRIDE intervention? Additionally, (ii) what factors do they see as hindering them to engage in and maintain participation in physical activity following the STRIDE intervention?	N/A	Primary focus	Explicitly described as a walking-based intervention with daily step goals.	walking / reaching individualized daily step goals / increasing walking “Based on this information, individualized daily step goals were sent to them to increase walking.”	Increase walking
Frensham et al	2018	journal article	International Journal of Environmental Research and Public Health	Australia	"The purpose of this qualitative study was to (a) investigate factors that motivated or inhibited walking in rural participants during a 12-week intervention and (b) to investigate factors that motivated or inhibited physical activity behavior change three months post-intervention.”	A qualitative descriptive design	Qualitative study	Adults (18+) and Older adults (65+)	74.0 (5.5)	74.0 (5.5)	5/5 (male/female)	5	50	5	50	10	cancer survivors	Cancer survivors	No	N/A	N/A	rural community/home-based walking intervention with interviews “Ten cancer survivors living in rural areas of South Australia participated in a 12-week computer-delivered walking-based intervention”	Community / home-based setting	computer-delivered / web-based pedometer-supported walking intervention “a 12-week computer-delivered walking-based intervention”	Web + pedometer	STRIDE website; daily reporting of steps; daily affect; ratings of perceived exertion; individualized daily step goals sent to participants; graph feedback on progress; online forum; virtual notice board; healthy eating information. “only the intervention group had access to the STRIDE website where they reported daily steps, daily affect and ratings of perceived exertion during exercise. Researc…	Reviewer-extracted	goal setting; self-monitoring; feedback on progress; tailored goals; peer support/social support; prompts toward autonomy/choice. “The STRIDE website incorporated intrapersonal mediators including goal setting and self-monitoring (a graph provided feedback on progress throughout the intervention)... Social mediators included an online forum through which participants shared experiences and provid…	Goal setting and planning; Self-monitoring and feedback; Tailoring and personalization; Social support; Motivational support / reinforcement	1	1	0	1	0	1	1	0	0	0	0	5	“a 12-week computer-delivered walking-based intervention” and “Researchers used these variables to individualize daily step goals”	Fully automated	The research questions guiding the study were (i) what factors do rural cancer survivors identify as enabling them to engage in and maintain participation in physical activity following the STRIDE intervention? Additionally, (ii) what factors do they see as hindering them to engage in and maintain participation in physical activity following the STRIDE intervention?	N/A	Primary focus	Explicitly described as a walking-based intervention with daily step goals.	walking / reaching individualized daily step goals / increasing walking “Based on this information, individualized daily step goals were sent to them to increase walking.”	Increase walking
Fensham et al	2018	journal article	International Journal of Environmental Research and Public Health	Australia	"The purpose of this qualitative study was to (a) investigate factors that motivated or inhibited walking in rural participants during a 12-week intervention and (b) to investigate factors that motivated or inhibited physical activity behavior change three months post-intervention.”	A qualitative descriptive design	Qualitative study	Adults (18+) and Older adults (65+)	74.0 (5.5)	74.0 (5.5)	5/5 (male/female)	5	50	5	50	10	cancer survivors	Cancer survivors	No	N/A	N/A	rural community/home-based walking intervention with interviews “Ten cancer survivors living in rural areas of South Australia participated in a 12-week computer-delivered walking-based intervention”	Community / home-based setting	computer-delivered / web-based pedometer-supported walking intervention “a 12-week computer-delivered walking-based intervention”	Web + pedometer	STRIDE website; daily reporting of steps; daily affect; ratings of perceived exertion; individualized daily step goals sent to participants; graph feedback on progress; online forum; virtual notice board; healthy eating information. “only the intervention group had access to the STRIDE website where they reported daily steps, daily affect and ratings of perceived exertion during exercise. Researc…	Reviewer-extracted	goal setting; self-monitoring; feedback on progress; tailored goals; peer support/social support; prompts toward autonomy/choice. “The STRIDE website incorporated intrapersonal mediators including goal setting and self-monitoring (a graph provided feedback on progress throughout the intervention)... Social mediators included an online forum through which participants shared experiences and provid…	Goal setting and planning; Self-monitoring and feedback; Tailoring and personalization; Social support; Motivational support / reinforcement	1	1	0	1	0	1	1	0	0	0	0	5	“a 12-week computer-delivered walking-based intervention” and “Researchers used these variables to individualize daily step goals”	Fully automated	The research questions guiding the study were (i) what factors do rural cancer survivors identify as enabling them to engage in and maintain participation in physical activity following the STRIDE intervention? Additionally, (ii) what factors do they see as hindering them to engage in and maintain participation in physical activity following the STRIDE intervention?	N/A	Primary focus	Explicitly described as a walking-based intervention with daily step goals.	walking / reaching individualized daily step goals / increasing walking “Based on this information, individualized daily step goals were sent to them to increase walking.”	Increase walking
Vorrink et al	2016	Journal article	European Respiratory Journal	Netherlands	"The primary aim is to study whether this mHealth intervention, started after discharge from a 12-week pulmonary rehabilitation programme, will enhance or maintain physical activity compared to usual care in patients with COPD. The secondary aim is to study whether these improvements would affect functional exercise capacity, health-related quality of life (HRQoL) and body mass index (BMI).”	Multicentre investigator-blinded randomised controlled trial	Experimental study	Adults (18+) and Older adults (65+)	Intervention 62±9; usual care 63±8	IG 62 (9); UC 63 (8)	Intervention 42/42; usual care 37/36	78	49.7	79	50.3	157	COPD	Chronic Obstructive Pulmonary Disease (COPD)	No	N/A	N/A	Primary care physiotherapy / post-pulmonary rehabilitation / outpatient follow-up	Outpatient / ambulatory care setting	Smartphone app plus physiotherapist monitoring website "The intervention consisted of two components: 1) a smartphone application (online supplementary figure S1) and 2) a website for the physiotherapists (online supplementary figure S2) [15]. The application showed physical activity in real time in quantitative and qualitative form, measured by the accelerometer embedded in the smartphone (HTC d…	Digital + human support	Real-time physical activity display; automated persuasive messages; emoticon feedback; physiotherapist monitoring website; goal adjustment via website; group/individual text messages “The application showed physical activity in real time in quantitative and qualitative form… Subjects were persuaded to achieve their personalised physical activity goal by automated persuasive messages and an emotic…	Author-reported	Goal setting, real-time biofeedback/self-monitoring, automated persuasive messages, text-message support, personalised goal adjustment “Subjects were persuaded to achieve their personalised physical activity goal by automated persuasive messages…” and “The physiotherapist was able to adjust each patient’s physical activity goal and send group or individual text messages.”	Goal setting and planning; Self-monitoring and feedback; Prompts and reminders; Tailoring and personalization; Motivational support / reinforcement	1	1	1	1	0	1	0	0	0	0	0	5	“an mHealth intervention using a smartphone with support from a primary care physiotherapist”	Clinician/human-supported	Average steps per weekday / physical activity “Average steps per weekday was the main outcome measure”	Functional exercise capacity, average METs, HRQoL outcomes, BMI "This analysis process was repeated with the 6-min walking distance (6MWD), average metabolic equivalent of task (METs), CRQ-SAS outcomes and BMI as outcome measures.”	Primary focus	Main outcome was average steps per weekday.	Increase/maintain daily steps and intensive minutes “Average steps per day +20% as daily step goal… 30 intensive minutes performed per day”	Maintain or increase walking
Vorrink et al	2016	Journal article	European Respiratory Journal	Netherlands	"The primary aim is to study whether this mHealth intervention, started after discharge from a 12-week pulmonary rehabilitation programme, will enhance or maintain physical activity compared to usual care in patients with COPD. The secondary aim is to study whether these improvements would affect functional exercise capacity, health-related quality of life (HRQoL) and body mass index (BMI).”	Multicentre investigator-blinded randomised controlled trial	Experimental study	Adults (18+) and Older adults (65+)	Intervention 62±9; usual care 63±8	IG 62 (9); UC 63 (8)	Intervention 42/42; usual care 37/36	78	49.7	79	50.3	157	COPD	Chronic Obstructive Pulmonary Disease (COPD)	No	N/A	N/A	Primary care physiotherapy / post-pulmonary rehabilitation / outpatient follow-up	Outpatient / ambulatory care setting	Smartphone app plus physiotherapist monitoring website "The intervention consisted of two components: 1) a smartphone application (online supplementary figure S1) and 2) a website for the physiotherapists (online supplementary figure S2) [15]. The application showed physical activity in real time in quantitative and qualitative form, measured by the accelerometer embedded in the smartphone (HTC d…	Digital + human support	Real-time physical activity display; automated persuasive messages; emoticon feedback; physiotherapist monitoring website; goal adjustment via website; group/individual text messages “The application showed physical activity in real time in quantitative and qualitative form… Subjects were persuaded to achieve their personalised physical activity goal by automated persuasive messages and an emotic…	Author-reported	Goal setting, real-time biofeedback/self-monitoring, automated persuasive messages, text-message support, personalised goal adjustment “Subjects were persuaded to achieve their personalised physical activity goal by automated persuasive messages…” and “The physiotherapist was able to adjust each patient’s physical activity goal and send group or individual text messages.”	Goal setting and planning; Self-monitoring and feedback; Prompts and reminders; Tailoring and personalization; Motivational support / reinforcement	1	1	1	1	0	1	0	0	0	0	0	5	“an mHealth intervention using a smartphone with support from a primary care physiotherapist”	Clinician/human-supported	Average steps per weekday / physical activity “Average steps per weekday was the main outcome measure”	Functional exercise capacity, average METs, HRQoL outcomes, BMI "This analysis process was repeated with the 6-min walking distance (6MWD), average metabolic equivalent of task (METs), CRQ-SAS outcomes and BMI as outcome measures.”	Primary focus	Main outcome was average steps per weekday.	Increase/maintain daily steps and intensive minutes “Average steps per day +20% as daily step goal… 30 intensive minutes performed per day”	Maintain or increase walking
Vorrink et al	2016	Journal article	European Respiratory Journal	Netherlands	"The primary aim is to study whether this mHealth intervention, started after discharge from a 12-week pulmonary rehabilitation programme, will enhance or maintain physical activity compared to usual care in patients with COPD. The secondary aim is to study whether these improvements would affect functional exercise capacity, health-related quality of life (HRQoL) and body mass index (BMI).”	Multicentre investigator-blinded randomised controlled trial	Experimental study	Adults (18+) and Older adults (65+)	Intervention 62±9; usual care 63±8	IG 62 (9); UC 63 (8)	Intervention 42/42; usual care 37/36	78	49.7	79	50.3	157	COPD	Chronic Obstructive Pulmonary Disease (COPD)	No	N/A	N/A	Primary care physiotherapy / post-pulmonary rehabilitation / outpatient follow-up	Outpatient / ambulatory care setting	Smartphone app plus physiotherapist monitoring website "The intervention consisted of two components: 1) a smartphone application (online supplementary figure S1) and 2) a website for the physiotherapists (online supplementary figure S2) [15]. The application showed physical activity in real time in quantitative and qualitative form, measured by the accelerometer embedded in the smartphone (HTC d…	Digital + human support	Real-time physical activity display; automated persuasive messages; emoticon feedback; physiotherapist monitoring website; goal adjustment via website; group/individual text messages “The application showed physical activity in real time in quantitative and qualitative form… Subjects were persuaded to achieve their personalised physical activity goal by automated persuasive messages and an emotic…	Author-reported	Goal setting, real-time biofeedback/self-monitoring, automated persuasive messages, text-message support, personalised goal adjustment “Subjects were persuaded to achieve their personalised physical activity goal by automated persuasive messages…” and “The physiotherapist was able to adjust each patient’s physical activity goal and send group or individual text messages.”	Goal setting and planning; Self-monitoring and feedback; Prompts and reminders; Tailoring and personalization; Motivational support / reinforcement	1	1	1	1	0	1	0	0	0	0	0	5	“an mHealth intervention using a smartphone with support from a primary care physiotherapist”	Clinician/human-supported	Average steps per weekday / physical activity “Average steps per weekday was the main outcome measure”	Functional exercise capacity, average METs, HRQoL outcomes, BMI "This analysis process was repeated with the 6-min walking distance (6MWD), average metabolic equivalent of task (METs), CRQ-SAS outcomes and BMI as outcome measures.”	Primary focus	Main outcome was average steps per weekday.	Increase/maintain daily steps and intensive minutes “Average steps per day +20% as daily step goal… 30 intensive minutes performed per day”	Maintain or increase walking
Vorrink et al	2016	Journal article	European Respiratory Journal	Netherlands	"The primary aim is to study whether this mHealth intervention, started after discharge from a 12-week pulmonary rehabilitation programme, will enhance or maintain physical activity compared to usual care in patients with COPD. The secondary aim is to study whether these improvements would affect functional exercise capacity, health-related quality of life (HRQoL) and body mass index (BMI).”	Multicentre investigator-blinded randomised controlled trial	Experimental study	Adults (18+) and Older adults (65+)	Intervention 62±9; usual care 63±8	IG 62 (9); UC 63 (8)	Intervention 42/42; usual care 37/36	78	49.7	79	50.3	157	COPD	Chronic Obstructive Pulmonary Disease (COPD)	No	N/A	N/A	Primary care physiotherapy / post-pulmonary rehabilitation / outpatient follow-up	Outpatient / ambulatory care setting	Smartphone app plus physiotherapist monitoring website "The intervention consisted of two components: 1) a smartphone application (online supplementary figure S1) and 2) a website for the physiotherapists (online supplementary figure S2) [15]. The application showed physical activity in real time in quantitative and qualitative form, measured by the accelerometer embedded in the smartphone (HTC d…	Digital + human support	Real-time physical activity display; automated persuasive messages; emoticon feedback; physiotherapist monitoring website; goal adjustment via website; group/individual text messages “The application showed physical activity in real time in quantitative and qualitative form… Subjects were persuaded to achieve their personalised physical activity goal by automated persuasive messages and an emotic…	Author-reported	Goal setting, real-time biofeedback/self-monitoring, automated persuasive messages, text-message support, personalised goal adjustment “Subjects were persuaded to achieve their personalised physical activity goal by automated persuasive messages…” and “The physiotherapist was able to adjust each patient’s physical activity goal and send group or individual text messages.”	Goal setting and planning; Self-monitoring and feedback; Prompts and reminders; Tailoring and personalization; Motivational support / reinforcement	1	1	1	1	0	1	0	0	0	0	0	5	“an mHealth intervention using a smartphone with support from a primary care physiotherapist”	Clinician/human-supported	Average steps per weekday / physical activity “Average steps per weekday was the main outcome measure”	Functional exercise capacity, average METs, HRQoL outcomes, BMI "This analysis process was repeated with the 6-min walking distance (6MWD), average metabolic equivalent of task (METs), CRQ-SAS outcomes and BMI as outcome measures.”	Primary focus	Main outcome was average steps per weekday.	Increase/maintain daily steps and intensive minutes “Average steps per day +20% as daily step goal… 30 intensive minutes performed per day”	Maintain or increase walking
Vorrink et al	2016	Journal article	European Respiratory Journal	Netherlands	"The primary aim is to study whether this mHealth intervention, started after discharge from a 12-week pulmonary rehabilitation programme, will enhance or maintain physical activity compared to usual care in patients with COPD. The secondary aim is to study whether these improvements would affect functional exercise capacity, health-related quality of life (HRQoL) and body mass index (BMI).”	Multicentre investigator-blinded randomised controlled trial	Experimental study	Adults (18+) and Older adults (65+)	Intervention 62±9; usual care 63±8	IG 62 (9); UC 63 (8)	Intervention 42/42; usual care 37/36	78	49.7	79	50.3	157	COPD	Chronic Obstructive Pulmonary Disease (COPD)	No	N/A	N/A	Primary care physiotherapy / post-pulmonary rehabilitation / outpatient follow-up	Outpatient / ambulatory care setting	Smartphone app plus physiotherapist monitoring website "The intervention consisted of two components: 1) a smartphone application (online supplementary figure S1) and 2) a website for the physiotherapists (online supplementary figure S2) [15]. The application showed physical activity in real time in quantitative and qualitative form, measured by the accelerometer embedded in the smartphone (HTC d…	Digital + human support	Real-time physical activity display; automated persuasive messages; emoticon feedback; physiotherapist monitoring website; goal adjustment via website; group/individual text messages “The application showed physical activity in real time in quantitative and qualitative form… Subjects were persuaded to achieve their personalised physical activity goal by automated persuasive messages and an emotic…	Author-reported	Goal setting, real-time biofeedback/self-monitoring, automated persuasive messages, text-message support, personalised goal adjustment “Subjects were persuaded to achieve their personalised physical activity goal by automated persuasive messages…” and “The physiotherapist was able to adjust each patient’s physical activity goal and send group or individual text messages.”	Goal setting and planning; Self-monitoring and feedback; Prompts and reminders; Tailoring and personalization; Motivational support / reinforcement	1	1	1	1	0	1	0	0	0	0	0	5	“an mHealth intervention using a smartphone with support from a primary care physiotherapist”	Clinician/human-supported	Average steps per weekday / physical activity “Average steps per weekday was the main outcome measure”	Functional exercise capacity, average METs, HRQoL outcomes, BMI "This analysis process was repeated with the 6-min walking distance (6MWD), average metabolic equivalent of task (METs), CRQ-SAS outcomes and BMI as outcome measures.”	Primary focus	Main outcome was average steps per weekday.	Increase/maintain daily steps and intensive minutes “Average steps per day +20% as daily step goal… 30 intensive minutes performed per day”	Maintain or increase walking
Bartlett et al	2017	Journal article	Journal of Medical Internet Research	United Kingdom	“This research therefore sought to explore how acceptable and persuasive technologies following different persuasive design principles are in increasing physical activity through encouraging daily walking among people with chronic obstructive pulmonary disease (PwCOPD). Our aim was to inform the choice of design principles and specific persuasive techniques in the design of an app that could be u…	convergent mixed methods design	Mixed-method study	Adults (18+) and Older adults (65+)	Questionnaire: 64.0 (8.5); Interview: 70.8 (8.3)	Q: 64.0 (8.5); I: 70.8 (8.3)	Questionnaire: 59 (69%) female; Interview: 16 (57%) female	40	34.8	75	65.2	115	COPD	Chronic Obstructive Pulmonary Disease (COPD)	Yes	PwCOPD were studied together with carers and HCPs in the interview arm; questionnaire arm included PwCOPD only.	YES	mixed (community support groups, NHS service, web/post questionnaire) “recruited through four British Lung Foundation Breathe Easy support groups in South Yorkshire… and from an NHS service specializing in care for PwCOPD” / “complete a questionnaire, either through a website or by post”	Hybrid	Mobile app prototypes (dialogue support, primary task support, social support) “Three prototypes for mobile apps using different persuasive technology design principles as defined by the persuasive systems design (PSD) model—namely, dialogue support, primary task support, and social support—were developed.”	Mobile app	Goal setting, self-monitoring/tracking, reminders, audio encouragement, graph feedback, suggested exercise plan, maps, summary tables, calendar feedback, music while walking, local exercise facilities map, peer communication/community space, competitions, collaborations, points, virtual rewards, real-world rewards.	Author-reported	prompt intention formation; prompt specific goal setting; prompt self-monitoring of behavior; receive feedback; prompt review of behavior; self-monitoring; tailoring; reduction “Each prototype used the same behavior change techniques associated with control theory [42]; namely, prompt intention formation, prompt specific goal setting, prompt self-monitoring of behavior, receive feedback, and prom…	Goal setting and planning; Self-monitoring and feedback; Prompts and reminders; Tailoring and personalization	1	1	1	1	0	0	0	0	0	0	0	4	"This prototype used a dialogue support approach that was designed to encourage interaction between the user and the system.” / “the user could set goals and track their activity using their mobile phone.”	Fully automated	Acceptability/persuasiveness/opinions and preferences toward persuasive technology prototypes "RQ1: What are the opinions and preferences of PwCOPD, their carers, and HCPs involved in their care toward systems using different persuasive technology approaches? RQ2: Which individual techniques, or design principles, are perceived to be most persuasive?"	Ranking of individual persuasive techniques/features likely to convince use “Participants also ranked how likely individual techniques (eg, competition) would be to convince them to use a technology designed to support physical activity.”	Primary focus	Although outcomes focused on acceptability/persuasiveness the prototypes were built around monitoring a daily walk.	Daily walking / regular walking / daily walking goal All prototypes were designed to monitor a daily walk, in addition, certain persuasive technology techniques were present in all three prototypes such as self-monitoring, tailoring, and reduction [12].	Increase walking
Bartlett et al	2017	Journal article	Journal of Medical Internet Research	United Kingdom	“This research therefore sought to explore how acceptable and persuasive technologies following different persuasive design principles are in increasing physical activity through encouraging daily walking among people with chronic obstructive pulmonary disease (PwCOPD). Our aim was to inform the choice of design principles and specific persuasive techniques in the design of an app that could be u…	convergent mixed methods design	Mixed-method study	Adults (18+) and Older adults (65+)	Questionnaire: 64.0 (8.5); Interview: 70.8 (8.3)	Q: 64.0 (8.5); I: 70.8 (8.3)	Questionnaire: 59 (69%) female; Interview: 16 (57%) female	40	34.8	75	65.2	115	COPD	Chronic Obstructive Pulmonary Disease (COPD)	Yes	PwCOPD were studied together with carers and HCPs in the interview arm; questionnaire arm included PwCOPD only.	YES	mixed (community support groups, NHS service, web/post questionnaire) “recruited through four British Lung Foundation Breathe Easy support groups in South Yorkshire… and from an NHS service specializing in care for PwCOPD” / “complete a questionnaire, either through a website or by post”	Hybrid	Mobile app prototypes (dialogue support, primary task support, social support) “Three prototypes for mobile apps using different persuasive technology design principles as defined by the persuasive systems design (PSD) model—namely, dialogue support, primary task support, and social support—were developed.”	Mobile app	Goal setting, self-monitoring/tracking, reminders, audio encouragement, graph feedback, suggested exercise plan, maps, summary tables, calendar feedback, music while walking, local exercise facilities map, peer communication/community space, competitions, collaborations, points, virtual rewards, real-world rewards.	Author-reported	prompt intention formation; prompt specific goal setting; prompt self-monitoring of behavior; receive feedback; prompt review of behavior; self-monitoring; tailoring; reduction “Each prototype used the same behavior change techniques associated with control theory [42]; namely, prompt intention formation, prompt specific goal setting, prompt self-monitoring of behavior, receive feedback, and prom…	Goal setting and planning; Self-monitoring and feedback; Prompts and reminders; Tailoring and personalization	1	1	1	1	0	0	0	0	0	0	0	4	"This prototype used a dialogue support approach that was designed to encourage interaction between the user and the system.” / “the user could set goals and track their activity using their mobile phone.”	Fully automated	Acceptability/persuasiveness/opinions and preferences toward persuasive technology prototypes "RQ1: What are the opinions and preferences of PwCOPD, their carers, and HCPs involved in their care toward systems using different persuasive technology approaches? RQ2: Which individual techniques, or design principles, are perceived to be most persuasive?"	Ranking of individual persuasive techniques/features likely to convince use “Participants also ranked how likely individual techniques (eg, competition) would be to convince them to use a technology designed to support physical activity.”	Primary focus	Although outcomes focused on acceptability/persuasiveness the prototypes were built around monitoring a daily walk.	Daily walking / regular walking / daily walking goal All prototypes were designed to monitor a daily walk, in addition, certain persuasive technology techniques were present in all three prototypes such as self-monitoring, tailoring, and reduction [12].	Increase walking
Bartlett et al	2017	Journal article	Journal of Medical Internet Research	United Kingdom	“This research therefore sought to explore how acceptable and persuasive technologies following different persuasive design principles are in increasing physical activity through encouraging daily walking among people with chronic obstructive pulmonary disease (PwCOPD). Our aim was to inform the choice of design principles and specific persuasive techniques in the design of an app that could be u…	convergent mixed methods design	Mixed-method study	Adults (18+) and Older adults (65+)	Questionnaire: 64.0 (8.5); Interview: 70.8 (8.3)	Q: 64.0 (8.5); I: 70.8 (8.3)	Questionnaire: 59 (69%) female; Interview: 16 (57%) female	40	34.8	75	65.2	115	COPD	Chronic Obstructive Pulmonary Disease (COPD)	Yes	PwCOPD were studied together with carers and HCPs in the interview arm; questionnaire arm included PwCOPD only.	YES	mixed (community support groups, NHS service, web/post questionnaire) “recruited through four British Lung Foundation Breathe Easy support groups in South Yorkshire… and from an NHS service specializing in care for PwCOPD” / “complete a questionnaire, either through a website or by post”	Hybrid	Mobile app prototypes (dialogue support, primary task support, social support) “Three prototypes for mobile apps using different persuasive technology design principles as defined by the persuasive systems design (PSD) model—namely, dialogue support, primary task support, and social support—were developed.”	Mobile app	Goal setting, self-monitoring/tracking, reminders, audio encouragement, graph feedback, suggested exercise plan, maps, summary tables, calendar feedback, music while walking, local exercise facilities map, peer communication/community space, competitions, collaborations, points, virtual rewards, real-world rewards.	Author-reported	prompt intention formation; prompt specific goal setting; prompt self-monitoring of behavior; receive feedback; prompt review of behavior; self-monitoring; tailoring; reduction “Each prototype used the same behavior change techniques associated with control theory [42]; namely, prompt intention formation, prompt specific goal setting, prompt self-monitoring of behavior, receive feedback, and prom…	Goal setting and planning; Self-monitoring and feedback; Prompts and reminders; Tailoring and personalization	1	1	1	1	0	0	0	0	0	0	0	4	"This prototype used a dialogue support approach that was designed to encourage interaction between the user and the system.” / “the user could set goals and track their activity using their mobile phone.”	Fully automated	Acceptability/persuasiveness/opinions and preferences toward persuasive technology prototypes "RQ1: What are the opinions and preferences of PwCOPD, their carers, and HCPs involved in their care toward systems using different persuasive technology approaches? RQ2: Which individual techniques, or design principles, are perceived to be most persuasive?"	Ranking of individual persuasive techniques/features likely to convince use “Participants also ranked how likely individual techniques (eg, competition) would be to convince them to use a technology designed to support physical activity.”	Primary focus	Although outcomes focused on acceptability/persuasiveness the prototypes were built around monitoring a daily walk.	Daily walking / regular walking / daily walking goal All prototypes were designed to monitor a daily walk, in addition, certain persuasive technology techniques were present in all three prototypes such as self-monitoring, tailoring, and reduction [12].	Increase walking
Bartlett et al	2017	Journal article	Journal of Medical Internet Research	United Kingdom	“This research therefore sought to explore how acceptable and persuasive technologies following different persuasive design principles are in increasing physical activity through encouraging daily walking among people with chronic obstructive pulmonary disease (PwCOPD). Our aim was to inform the choice of design principles and specific persuasive techniques in the design of an app that could be u…	convergent mixed methods design	Mixed-method study	Adults (18+) and Older adults (65+)	Questionnaire: 64.0 (8.5); Interview: 70.8 (8.3)	Q: 64.0 (8.5); I: 70.8 (8.3)	Questionnaire: 59 (69%) female; Interview: 16 (57%) female	40	34.8	75	65.2	115	COPD	Chronic Obstructive Pulmonary Disease (COPD)	Yes	PwCOPD were studied together with carers and HCPs in the interview arm; questionnaire arm included PwCOPD only.	YES	mixed (community support groups, NHS service, web/post questionnaire) “recruited through four British Lung Foundation Breathe Easy support groups in South Yorkshire… and from an NHS service specializing in care for PwCOPD” / “complete a questionnaire, either through a website or by post”	Hybrid	Mobile app prototypes (dialogue support, primary task support, social support) “Three prototypes for mobile apps using different persuasive technology design principles as defined by the persuasive systems design (PSD) model—namely, dialogue support, primary task support, and social support—were developed.”	Mobile app	Goal setting, self-monitoring/tracking, reminders, audio encouragement, graph feedback, suggested exercise plan, maps, summary tables, calendar feedback, music while walking, local exercise facilities map, peer communication/community space, competitions, collaborations, points, virtual rewards, real-world rewards.	Author-reported	prompt intention formation; prompt specific goal setting; prompt self-monitoring of behavior; receive feedback; prompt review of behavior; self-monitoring; tailoring; reduction “Each prototype used the same behavior change techniques associated with control theory [42]; namely, prompt intention formation, prompt specific goal setting, prompt self-monitoring of behavior, receive feedback, and prom…	Goal setting and planning; Self-monitoring and feedback; Prompts and reminders; Tailoring and personalization	1	1	1	1	0	0	0	0	0	0	0	4	"This prototype used a dialogue support approach that was designed to encourage interaction between the user and the system.” / “the user could set goals and track their activity using their mobile phone.”	Fully automated	Acceptability/persuasiveness/opinions and preferences toward persuasive technology prototypes "RQ1: What are the opinions and preferences of PwCOPD, their carers, and HCPs involved in their care toward systems using different persuasive technology approaches? RQ2: Which individual techniques, or design principles, are perceived to be most persuasive?"	Ranking of individual persuasive techniques/features likely to convince use “Participants also ranked how likely individual techniques (eg, competition) would be to convince them to use a technology designed to support physical activity.”	Primary focus	Although outcomes focused on acceptability/persuasiveness the prototypes were built around monitoring a daily walk.	Daily walking / regular walking / daily walking goal All prototypes were designed to monitor a daily walk, in addition, certain persuasive technology techniques were present in all three prototypes such as self-monitoring, tailoring, and reduction [12].	Increase walking
Nguyen et al	2017	Journal article	Support Care Cancer	Australia	“Therefore, the aim of this qualitative study was to explore the acceptance and usability of WATs amongst postmenopausal breast cancer survivor (BCS). Our objective was to identify features of consumer WATs that would facilitate behavioural interventions focusing on increasing PA and reducing SB of this population.”	qualitative study	Qualitative study	Adults ( 18 +)	59; Mean reported without SD	59 (N/R)	female only 100%	N/A	N/A	14	100	14	breast cancer survivor	Cancer survivors	No	N/A	N/A	community / home-based technology testing with focus groups “Participants were randomly assigned two of the six WATs to wear for a minimum of 4 weeks…”; “At the end of the trial, all participants were invited to pre-scheduled focus groups.”	Community / home-based setting	wearable activity trackers with associated app; mixed tracker models “Commercially available, wearable activity trackers (WATs)…”; “we required devices to have two basic features… a step-count (pedometer) function and a non-movement notification. Our other inclusion criteria were having an associated app…”	App + wearable	step count/pedometer, non-movement notification, associated app, syncing, display of steps, display of target goal/proportion of steps, sleep monitor on some devices, real-time feedback, vibrating/buzzing prompts, web/computer-based feedback for some users “a step-count (pedometer) function and a non-movement notification”; “Participants were also briefly guided on… its basic features (step count…	Reviewer-extracted	self-monitoring, feedback on behaviour, prompts/cues, goal setting, social support/encouragement (suggested strategy) “WATs have potential for use in scalable behavioural interventions to promote PA, as they encourage the use of theory-based self-regulation skills…”; “One significant advantage of activity trackers is the provision of automated feedback on time spent in PA/SB.”; “the trackers made…	Goal setting and planning; Self-monitoring and feedback; Prompts and reminders; Social support; Motivational support / reinforcement	1	1	1	0	0	1	1	0	0	0	0	5	“Two researchers (NHN, CL) assisted participants to initialise their tracker and install the app on their smartphone. Participants were also briefly guided on how to operate the tracker…”	Fully automated	acceptability and usability of consumer wearable activity trackers “The purpose of the study is to explore the acceptability and usability of consumer WAT amongst postmenopausal breast cancer survivors.”	identification of tracker features that may facilitate interventions to increase PA and reduce SB “Our objective was to identify features of consumer WATs that would facilitate behavioural interventions focusing on increasing PA and reducing SB of this population.”	Walking within broader PA focus	Trackers were discussed in relation to PA and sedentary behaviour more broadly even though steps were central examples.	increase steps / walking and reduce sedentary time	Increase walking and other PA
Nguyen et al	2017	Journal article	Support Care Cancer	Australia	“Therefore, the aim of this qualitative study was to explore the acceptance and usability of WATs amongst postmenopausal breast cancer survivor (BCS). Our objective was to identify features of consumer WATs that would facilitate behavioural interventions focusing on increasing PA and reducing SB of this population.”	qualitative study	Qualitative study	Adults ( 18 +)	59; Mean reported without SD	59 (N/R)	female only 100%	N/A	N/A	14	100	14	breast cancer survivor	Cancer survivors	No	N/A	N/A	community / home-based technology testing with focus groups “Participants were randomly assigned two of the six WATs to wear for a minimum of 4 weeks…”; “At the end of the trial, all participants were invited to pre-scheduled focus groups.”	Community / home-based setting	wearable activity trackers with associated app; mixed tracker models “Commercially available, wearable activity trackers (WATs)…”; “we required devices to have two basic features… a step-count (pedometer) function and a non-movement notification. Our other inclusion criteria were having an associated app…”	App + wearable	step count/pedometer, non-movement notification, associated app, syncing, display of steps, display of target goal/proportion of steps, sleep monitor on some devices, real-time feedback, vibrating/buzzing prompts, web/computer-based feedback for some users “a step-count (pedometer) function and a non-movement notification”; “Participants were also briefly guided on… its basic features (step count…	Reviewer-extracted	self-monitoring, feedback on behaviour, prompts/cues, goal setting, social support/encouragement (suggested strategy) “WATs have potential for use in scalable behavioural interventions to promote PA, as they encourage the use of theory-based self-regulation skills…”; “One significant advantage of activity trackers is the provision of automated feedback on time spent in PA/SB.”; “the trackers made…	Goal setting and planning; Self-monitoring and feedback; Prompts and reminders; Social support; Motivational support / reinforcement	1	1	1	0	0	1	1	0	0	0	0	5	“Two researchers (NHN, CL) assisted participants to initialise their tracker and install the app on their smartphone. Participants were also briefly guided on how to operate the tracker…”	Fully automated	acceptability and usability of consumer wearable activity trackers “The purpose of the study is to explore the acceptability and usability of consumer WAT amongst postmenopausal breast cancer survivors.”	identification of tracker features that may facilitate interventions to increase PA and reduce SB “Our objective was to identify features of consumer WATs that would facilitate behavioural interventions focusing on increasing PA and reducing SB of this population.”	Walking within broader PA focus	Trackers were discussed in relation to PA and sedentary behaviour more broadly even though steps were central examples.	increase steps / walking and reduce sedentary time	Increase walking and other PA
Nguyen et al	2017	Journal article	Support Care Cancer	Australia	“Therefore, the aim of this qualitative study was to explore the acceptance and usability of WATs amongst postmenopausal breast cancer survivor (BCS). Our objective was to identify features of consumer WATs that would facilitate behavioural interventions focusing on increasing PA and reducing SB of this population.”	qualitative study	Qualitative study	Adults ( 18 +)	59; Mean reported without SD	59 (N/R)	female only 100%	N/A	N/A	14	100	14	breast cancer survivor	Cancer survivors	No	N/A	N/A	community / home-based technology testing with focus groups “Participants were randomly assigned two of the six WATs to wear for a minimum of 4 weeks…”; “At the end of the trial, all participants were invited to pre-scheduled focus groups.”	Community / home-based setting	wearable activity trackers with associated app; mixed tracker models “Commercially available, wearable activity trackers (WATs)…”; “we required devices to have two basic features… a step-count (pedometer) function and a non-movement notification. Our other inclusion criteria were having an associated app…”	App + wearable	step count/pedometer, non-movement notification, associated app, syncing, display of steps, display of target goal/proportion of steps, sleep monitor on some devices, real-time feedback, vibrating/buzzing prompts, web/computer-based feedback for some users “a step-count (pedometer) function and a non-movement notification”; “Participants were also briefly guided on… its basic features (step count…	Reviewer-extracted	self-monitoring, feedback on behaviour, prompts/cues, goal setting, social support/encouragement (suggested strategy) “WATs have potential for use in scalable behavioural interventions to promote PA, as they encourage the use of theory-based self-regulation skills…”; “One significant advantage of activity trackers is the provision of automated feedback on time spent in PA/SB.”; “the trackers made…	Goal setting and planning; Self-monitoring and feedback; Prompts and reminders; Social support; Motivational support / reinforcement	1	1	1	0	0	1	1	0	0	0	0	5	“Two researchers (NHN, CL) assisted participants to initialise their tracker and install the app on their smartphone. Participants were also briefly guided on how to operate the tracker…”	Fully automated	acceptability and usability of consumer wearable activity trackers “The purpose of the study is to explore the acceptability and usability of consumer WAT amongst postmenopausal breast cancer survivors.”	identification of tracker features that may facilitate interventions to increase PA and reduce SB “Our objective was to identify features of consumer WATs that would facilitate behavioural interventions focusing on increasing PA and reducing SB of this population.”	Walking within broader PA focus	Trackers were discussed in relation to PA and sedentary behaviour more broadly even though steps were central examples.	increase steps / walking and reduce sedentary time	Increase walking and other PA
Nguyen et al	2017	Journal article	Support Care Cancer	Australia	“Therefore, the aim of this qualitative study was to explore the acceptance and usability of WATs amongst postmenopausal breast cancer survivor (BCS). Our objective was to identify features of consumer WATs that would facilitate behavioural interventions focusing on increasing PA and reducing SB of this population.”	qualitative study	Qualitative study	Adults ( 18 +)	59; Mean reported without SD	59 (N/R)	female only 100%	N/A	N/A	14	100	14	breast cancer survivor	Cancer survivors	No	N/A	N/A	community / home-based technology testing with focus groups “Participants were randomly assigned two of the six WATs to wear for a minimum of 4 weeks…”; “At the end of the trial, all participants were invited to pre-scheduled focus groups.”	Community / home-based setting	wearable activity trackers with associated app; mixed tracker models “Commercially available, wearable activity trackers (WATs)…”; “we required devices to have two basic features… a step-count (pedometer) function and a non-movement notification. Our other inclusion criteria were having an associated app…”	App + wearable	step count/pedometer, non-movement notification, associated app, syncing, display of steps, display of target goal/proportion of steps, sleep monitor on some devices, real-time feedback, vibrating/buzzing prompts, web/computer-based feedback for some users “a step-count (pedometer) function and a non-movement notification”; “Participants were also briefly guided on… its basic features (step count…	Reviewer-extracted	self-monitoring, feedback on behaviour, prompts/cues, goal setting, social support/encouragement (suggested strategy) “WATs have potential for use in scalable behavioural interventions to promote PA, as they encourage the use of theory-based self-regulation skills…”; “One significant advantage of activity trackers is the provision of automated feedback on time spent in PA/SB.”; “the trackers made…	Goal setting and planning; Self-monitoring and feedback; Prompts and reminders; Social support; Motivational support / reinforcement	1	1	1	0	0	1	1	0	0	0	0	5	“Two researchers (NHN, CL) assisted participants to initialise their tracker and install the app on their smartphone. Participants were also briefly guided on how to operate the tracker…”	Fully automated	acceptability and usability of consumer wearable activity trackers “The purpose of the study is to explore the acceptability and usability of consumer WAT amongst postmenopausal breast cancer survivors.”	identification of tracker features that may facilitate interventions to increase PA and reduce SB “Our objective was to identify features of consumer WATs that would facilitate behavioural interventions focusing on increasing PA and reducing SB of this population.”	Walking within broader PA focus	Trackers were discussed in relation to PA and sedentary behaviour more broadly even though steps were central examples.	increase steps / walking and reduce sedentary time	Increase walking and other PA
Nguyen et al	2017	Journal article	Support Care Cancer	Australia	“Therefore, the aim of this qualitative study was to explore the acceptance and usability of WATs amongst postmenopausal breast cancer survivor (BCS). Our objective was to identify features of consumer WATs that would facilitate behavioural interventions focusing on increasing PA and reducing SB of this population.”	qualitative study	Qualitative study	Adults ( 18 +)	59; Mean reported without SD	59 (N/R)	female only 100%	N/A	N/A	14	100	14	breast cancer survivor	Cancer survivors	No	N/A	N/A	community / home-based technology testing with focus groups “Participants were randomly assigned two of the six WATs to wear for a minimum of 4 weeks…”; “At the end of the trial, all participants were invited to pre-scheduled focus groups.”	Community / home-based setting	wearable activity trackers with associated app; mixed tracker models “Commercially available, wearable activity trackers (WATs)…”; “we required devices to have two basic features… a step-count (pedometer) function and a non-movement notification. Our other inclusion criteria were having an associated app…”	App + wearable	step count/pedometer, non-movement notification, associated app, syncing, display of steps, display of target goal/proportion of steps, sleep monitor on some devices, real-time feedback, vibrating/buzzing prompts, web/computer-based feedback for some users “a step-count (pedometer) function and a non-movement notification”; “Participants were also briefly guided on… its basic features (step count…	Reviewer-extracted	self-monitoring, feedback on behaviour, prompts/cues, goal setting, social support/encouragement (suggested strategy) “WATs have potential for use in scalable behavioural interventions to promote PA, as they encourage the use of theory-based self-regulation skills…”; “One significant advantage of activity trackers is the provision of automated feedback on time spent in PA/SB.”; “the trackers made…	Goal setting and planning; Self-monitoring and feedback; Prompts and reminders; Social support; Motivational support / reinforcement	1	1	1	0	0	1	1	0	0	0	0	5	“Two researchers (NHN, CL) assisted participants to initialise their tracker and install the app on their smartphone. Participants were also briefly guided on how to operate the tracker…”	Fully automated	acceptability and usability of consumer wearable activity trackers “The purpose of the study is to explore the acceptability and usability of consumer WAT amongst postmenopausal breast cancer survivors.”	identification of tracker features that may facilitate interventions to increase PA and reduce SB “Our objective was to identify features of consumer WATs that would facilitate behavioural interventions focusing on increasing PA and reducing SB of this population.”	Walking within broader PA focus	Trackers were discussed in relation to PA and sedentary behaviour more broadly even though steps were central examples.	increase steps / walking and reduce sedentary time	Increase walking and other PA
Nguyen et al	2017	Journal article	Support Care Cancer	Australia	“Therefore, the aim of this qualitative study was to explore the acceptance and usability of WATs amongst postmenopausal breast cancer survivor (BCS). Our objective was to identify features of consumer WATs that would facilitate behavioural interventions focusing on increasing PA and reducing SB of this population.”	qualitative study	Qualitative study	Adults ( 18 +)	59; Mean reported without SD	59 (N/R)	female only 100%	N/A	N/A	14	100	14	breast cancer survivor	Cancer survivors	No	N/A	N/A	community / home-based technology testing with focus groups “Participants were randomly assigned two of the six WATs to wear for a minimum of 4 weeks…”; “At the end of the trial, all participants were invited to pre-scheduled focus groups.”	Community / home-based setting	wearable activity trackers with associated app; mixed tracker models “Commercially available, wearable activity trackers (WATs)…”; “we required devices to have two basic features… a step-count (pedometer) function and a non-movement notification. Our other inclusion criteria were having an associated app…”	App + wearable	step count/pedometer, non-movement notification, associated app, syncing, display of steps, display of target goal/proportion of steps, sleep monitor on some devices, real-time feedback, vibrating/buzzing prompts, web/computer-based feedback for some users “a step-count (pedometer) function and a non-movement notification”; “Participants were also briefly guided on… its basic features (step count…	Reviewer-extracted	self-monitoring, feedback on behaviour, prompts/cues, goal setting, social support/encouragement (suggested strategy) “WATs have potential for use in scalable behavioural interventions to promote PA, as they encourage the use of theory-based self-regulation skills…”; “One significant advantage of activity trackers is the provision of automated feedback on time spent in PA/SB.”; “the trackers made…	Goal setting and planning; Self-monitoring and feedback; Prompts and reminders; Social support; Motivational support / reinforcement	1	1	1	0	0	1	1	0	0	0	0	5	“Two researchers (NHN, CL) assisted participants to initialise their tracker and install the app on their smartphone. Participants were also briefly guided on how to operate the tracker…”	Fully automated	acceptability and usability of consumer wearable activity trackers “The purpose of the study is to explore the acceptability and usability of consumer WAT amongst postmenopausal breast cancer survivors.”	identification of tracker features that may facilitate interventions to increase PA and reduce SB “Our objective was to identify features of consumer WATs that would facilitate behavioural interventions focusing on increasing PA and reducing SB of this population.”	Walking within broader PA focus	Trackers were discussed in relation to PA and sedentary behaviour more broadly even though steps were central examples.	increase steps / walking and reduce sedentary time	Increase walking and other PA
Nguyen et al	2017	Journal article	Support Care Cancer	Australia	“Therefore, the aim of this qualitative study was to explore the acceptance and usability of WATs amongst postmenopausal breast cancer survivor (BCS). Our objective was to identify features of consumer WATs that would facilitate behavioural interventions focusing on increasing PA and reducing SB of this population.”	qualitative study	Qualitative study	Adults ( 18 +)	59; Mean reported without SD	59 (N/R)	female only 100%	N/A	N/A	14	100	14	breast cancer survivor	Cancer survivors	No	N/A	N/A	community / home-based technology testing with focus groups “Participants were randomly assigned two of the six WATs to wear for a minimum of 4 weeks…”; “At the end of the trial, all participants were invited to pre-scheduled focus groups.”	Community / home-based setting	wearable activity trackers with associated app; mixed tracker models “Commercially available, wearable activity trackers (WATs)…”; “we required devices to have two basic features… a step-count (pedometer) function and a non-movement notification. Our other inclusion criteria were having an associated app…”	App + wearable	step count/pedometer, non-movement notification, associated app, syncing, display of steps, display of target goal/proportion of steps, sleep monitor on some devices, real-time feedback, vibrating/buzzing prompts, web/computer-based feedback for some users “a step-count (pedometer) function and a non-movement notification”; “Participants were also briefly guided on… its basic features (step count…	Reviewer-extracted	self-monitoring, feedback on behaviour, prompts/cues, goal setting, social support/encouragement (suggested strategy) “WATs have potential for use in scalable behavioural interventions to promote PA, as they encourage the use of theory-based self-regulation skills…”; “One significant advantage of activity trackers is the provision of automated feedback on time spent in PA/SB.”; “the trackers made…	Goal setting and planning; Self-monitoring and feedback; Prompts and reminders; Social support; Motivational support / reinforcement	1	1	1	0	0	1	1	0	0	0	0	5	“Two researchers (NHN, CL) assisted participants to initialise their tracker and install the app on their smartphone. Participants were also briefly guided on how to operate the tracker…”	Fully automated	acceptability and usability of consumer wearable activity trackers “The purpose of the study is to explore the acceptability and usability of consumer WAT amongst postmenopausal breast cancer survivors.”	identification of tracker features that may facilitate interventions to increase PA and reduce SB “Our objective was to identify features of consumer WATs that would facilitate behavioural interventions focusing on increasing PA and reducing SB of this population.”	Walking within broader PA focus	Trackers were discussed in relation to PA and sedentary behaviour more broadly even though steps were central examples.	increase steps / walking and reduce sedentary time	Increase walking and other PA
Irizarry	2017	thesis / dissertation	University of Pittsburgh / ProQuest	United States	"The purpose of this mixed-method study was to generate a contextually rich theory-driven assessment of adherence promotion via an mHealth-ITSMI targeting exercise and designed specifically for older adults with hypertension and osteoarthritis of the knee.” / “The quantitative aims were to first identify trajectories of the extent of tailoring of lower extremity exercise and fitness walking goals…	mixed-method secondary analysis of a randomized controlled trial intervention arm	Mixed-method study	Adults (18+) and Older adults (65+)	64.8 (SD±8.36)	64.8 (8.36)	75% female / 25% male	N/D	25	N/D	75	85	osteoarthritis of the knee and hypertension ( comorbid condition)	Multiple chronic conditions	No	N/A	N/A	community-dwelling, home-based	Community / home-based setting	Smartphone custom eDiary application plus electronic pedometer within a home-based individually tailored self-management intervention with PT and RN support "Participants were given a Smartphone with a custom application, the STAR Study eDiary, and an electronic pedometer.”	Digital + human support	Smartphone eDiary for manual daily recording of lower extremity exercise, fitness walking, other physical activity, and pedometer step-count; uploaded adherence data reviewed by interventionists. "All participants received a smartphone with a custom smartphone eDiary application to manually record daily progress toward LEE and FW goals as well as to record other physical activity performed and pe…	Reviewer-extracted	modeling; mastery / performance achievement; physiological feedback; social persuasion; self-monitoring; goal review and graded goal progression; discussion of specific problems encountered; feedback on adherence. “Four self-efficacy principles form the foundation of the STAR study: modeling, mastery, physiological feedback, and social persuasion” / “The general rule was that goals were advanced …	Self-regulation / self-efficacy support; Self-monitoring and feedback; Goal setting and planning; Problem solving / barrier management; Social support	1	1	0	0	0	0	1	0	1	1	0	5	“Data collected via the eDiary were uploaded to a secure server and reviewed during the sessions with the PT and RN interventionists.”	Clinician/human-supported	Adherence to lower extremity exercise and adherence to fitness walking over the intervention period	Extent of tailoring of exercise goals; associations between tailoring and adherence trajectories; predictors including self-efficacy and outcome expectancy	Primary focus	Fitness walking adherence was a central target despite accompanying exercise components.	Fitness walking minutes per day/week toward prescribed walking goals	Increase walking
Irizarry	2017	thesis / dissertation	University of Pittsburgh / ProQuest	United States	"The purpose of this mixed-method study was to generate a contextually rich theory-driven assessment of adherence promotion via an mHealth-ITSMI targeting exercise and designed specifically for older adults with hypertension and osteoarthritis of the knee.” / “The quantitative aims were to first identify trajectories of the extent of tailoring of lower extremity exercise and fitness walking goals…	mixed-method secondary analysis of a randomized controlled trial intervention arm	Mixed-method study	Adults (18+) and Older adults (65+)	64.8 (SD±8.36)	64.8 (8.36)	75% female / 25% male	N/D	25	N/D	75	85	osteoarthritis of the knee and hypertension ( comorbid condition)	Multiple chronic conditions	No	N/A	N/A	community-dwelling, home-based	Community / home-based setting	Smartphone custom eDiary application plus electronic pedometer within a home-based individually tailored self-management intervention with PT and RN support "Participants were given a Smartphone with a custom application, the STAR Study eDiary, and an electronic pedometer.”	Digital + human support	Smartphone eDiary for manual daily recording of lower extremity exercise, fitness walking, other physical activity, and pedometer step-count; uploaded adherence data reviewed by interventionists. "All participants received a smartphone with a custom smartphone eDiary application to manually record daily progress toward LEE and FW goals as well as to record other physical activity performed and pe…	Reviewer-extracted	modeling; mastery / performance achievement; physiological feedback; social persuasion; self-monitoring; goal review and graded goal progression; discussion of specific problems encountered; feedback on adherence. “Four self-efficacy principles form the foundation of the STAR study: modeling, mastery, physiological feedback, and social persuasion” / “The general rule was that goals were advanced …	Self-regulation / self-efficacy support; Self-monitoring and feedback; Goal setting and planning; Problem solving / barrier management; Social support	1	1	0	0	0	0	1	0	1	1	0	5	“Data collected via the eDiary were uploaded to a secure server and reviewed during the sessions with the PT and RN interventionists.”	Clinician/human-supported	Adherence to lower extremity exercise and adherence to fitness walking over the intervention period	Extent of tailoring of exercise goals; associations between tailoring and adherence trajectories; predictors including self-efficacy and outcome expectancy	Primary focus	Fitness walking adherence was a central target despite accompanying exercise components.	Fitness walking minutes per day/week toward prescribed walking goals	Increase walking
Irizarry	2017	thesis / dissertation	University of Pittsburgh / ProQuest	United States	"The purpose of this mixed-method study was to generate a contextually rich theory-driven assessment of adherence promotion via an mHealth-ITSMI targeting exercise and designed specifically for older adults with hypertension and osteoarthritis of the knee.” / “The quantitative aims were to first identify trajectories of the extent of tailoring of lower extremity exercise and fitness walking goals…	mixed-method secondary analysis of a randomized controlled trial intervention arm	Mixed-method study	Adults (18+) and Older adults (65+)	64.8 (SD±8.36)	64.8 (8.36)	75% female / 25% male	N/D	25	N/D	75	85	osteoarthritis of the knee and hypertension ( comorbid condition)	Multiple chronic conditions	No	N/A	N/A	community-dwelling, home-based	Community / home-based setting	Smartphone custom eDiary application plus electronic pedometer within a home-based individually tailored self-management intervention with PT and RN support "Participants were given a Smartphone with a custom application, the STAR Study eDiary, and an electronic pedometer.”	Digital + human support	Smartphone eDiary for manual daily recording of lower extremity exercise, fitness walking, other physical activity, and pedometer step-count; uploaded adherence data reviewed by interventionists. "All participants received a smartphone with a custom smartphone eDiary application to manually record daily progress toward LEE and FW goals as well as to record other physical activity performed and pe…	Reviewer-extracted	modeling; mastery / performance achievement; physiological feedback; social persuasion; self-monitoring; goal review and graded goal progression; discussion of specific problems encountered; feedback on adherence. “Four self-efficacy principles form the foundation of the STAR study: modeling, mastery, physiological feedback, and social persuasion” / “The general rule was that goals were advanced …	Self-regulation / self-efficacy support; Self-monitoring and feedback; Goal setting and planning; Problem solving / barrier management; Social support	1	1	0	0	0	0	1	0	1	1	0	5	“Data collected via the eDiary were uploaded to a secure server and reviewed during the sessions with the PT and RN interventionists.”	Clinician/human-supported	Adherence to lower extremity exercise and adherence to fitness walking over the intervention period	Extent of tailoring of exercise goals; associations between tailoring and adherence trajectories; predictors including self-efficacy and outcome expectancy	Primary focus	Fitness walking adherence was a central target despite accompanying exercise components.	Fitness walking minutes per day/week toward prescribed walking goals	Increase walking
Irizarry	2017	thesis / dissertation	University of Pittsburgh / ProQuest	United States	"The purpose of this mixed-method study was to generate a contextually rich theory-driven assessment of adherence promotion via an mHealth-ITSMI targeting exercise and designed specifically for older adults with hypertension and osteoarthritis of the knee.” / “The quantitative aims were to first identify trajectories of the extent of tailoring of lower extremity exercise and fitness walking goals…	mixed-method secondary analysis of a randomized controlled trial intervention arm	Mixed-method study	Adults (18+) and Older adults (65+)	64.8 (SD±8.36)	64.8 (8.36)	75% female / 25% male	N/D	25	N/D	75	85	osteoarthritis of the knee and hypertension ( comorbid condition)	Multiple chronic conditions	No	N/A	N/A	community-dwelling, home-based	Community / home-based setting	Smartphone custom eDiary application plus electronic pedometer within a home-based individually tailored self-management intervention with PT and RN support "Participants were given a Smartphone with a custom application, the STAR Study eDiary, and an electronic pedometer.”	Digital + human support	Smartphone eDiary for manual daily recording of lower extremity exercise, fitness walking, other physical activity, and pedometer step-count; uploaded adherence data reviewed by interventionists. "All participants received a smartphone with a custom smartphone eDiary application to manually record daily progress toward LEE and FW goals as well as to record other physical activity performed and pe…	Reviewer-extracted	modeling; mastery / performance achievement; physiological feedback; social persuasion; self-monitoring; goal review and graded goal progression; discussion of specific problems encountered; feedback on adherence. “Four self-efficacy principles form the foundation of the STAR study: modeling, mastery, physiological feedback, and social persuasion” / “The general rule was that goals were advanced …	Self-regulation / self-efficacy support; Self-monitoring and feedback; Goal setting and planning; Problem solving / barrier management; Social support	1	1	0	0	0	0	1	0	1	1	0	5	“Data collected via the eDiary were uploaded to a secure server and reviewed during the sessions with the PT and RN interventionists.”	Clinician/human-supported	Adherence to lower extremity exercise and adherence to fitness walking over the intervention period	Extent of tailoring of exercise goals; associations between tailoring and adherence trajectories; predictors including self-efficacy and outcome expectancy	Primary focus	Fitness walking adherence was a central target despite accompanying exercise components.	Fitness walking minutes per day/week toward prescribed walking goals	Increase walking
Irizarry	2017	thesis / dissertation	University of Pittsburgh / ProQuest	United States	"The purpose of this mixed-method study was to generate a contextually rich theory-driven assessment of adherence promotion via an mHealth-ITSMI targeting exercise and designed specifically for older adults with hypertension and osteoarthritis of the knee.” / “The quantitative aims were to first identify trajectories of the extent of tailoring of lower extremity exercise and fitness walking goals…	mixed-method secondary analysis of a randomized controlled trial intervention arm	Mixed-method study	Adults (18+) and Older adults (65+)	64.8 (SD±8.36)	64.8 (8.36)	75% female / 25% male	N/D	25	N/D	75	85	osteoarthritis of the knee and hypertension ( comorbid condition)	Multiple chronic conditions	No	N/A	N/A	community-dwelling, home-based	Community / home-based setting	Smartphone custom eDiary application plus electronic pedometer within a home-based individually tailored self-management intervention with PT and RN support "Participants were given a Smartphone with a custom application, the STAR Study eDiary, and an electronic pedometer.”	Digital + human support	Smartphone eDiary for manual daily recording of lower extremity exercise, fitness walking, other physical activity, and pedometer step-count; uploaded adherence data reviewed by interventionists. "All participants received a smartphone with a custom smartphone eDiary application to manually record daily progress toward LEE and FW goals as well as to record other physical activity performed and pe…	Reviewer-extracted	modeling; mastery / performance achievement; physiological feedback; social persuasion; self-monitoring; goal review and graded goal progression; discussion of specific problems encountered; feedback on adherence. “Four self-efficacy principles form the foundation of the STAR study: modeling, mastery, physiological feedback, and social persuasion” / “The general rule was that goals were advanced …	Self-regulation / self-efficacy support; Self-monitoring and feedback; Goal setting and planning; Problem solving / barrier management; Social support	1	1	0	0	0	0	1	0	1	1	0	5	“Data collected via the eDiary were uploaded to a secure server and reviewed during the sessions with the PT and RN interventionists.”	Clinician/human-supported	Adherence to lower extremity exercise and adherence to fitness walking over the intervention period	Extent of tailoring of exercise goals; associations between tailoring and adherence trajectories; predictors including self-efficacy and outcome expectancy	Primary focus	Fitness walking adherence was a central target despite accompanying exercise components.	Fitness walking minutes per day/week toward prescribed walking goals	Increase walking
Irizarry	2017	thesis / dissertation	University of Pittsburgh / ProQuest	United States	"The purpose of this mixed-method study was to generate a contextually rich theory-driven assessment of adherence promotion via an mHealth-ITSMI targeting exercise and designed specifically for older adults with hypertension and osteoarthritis of the knee.” / “The quantitative aims were to first identify trajectories of the extent of tailoring of lower extremity exercise and fitness walking goals…	mixed-method secondary analysis of a randomized controlled trial intervention arm	Mixed-method study	Adults (18+) and Older adults (65+)	64.8 (SD±8.36)	64.8 (8.36)	75% female / 25% male	N/D	25	N/D	75	85	osteoarthritis of the knee and hypertension ( comorbid condition)	Multiple chronic conditions	No	N/A	N/A	community-dwelling, home-based	Community / home-based setting	Smartphone custom eDiary application plus electronic pedometer within a home-based individually tailored self-management intervention with PT and RN support "Participants were given a Smartphone with a custom application, the STAR Study eDiary, and an electronic pedometer.”	Digital + human support	Smartphone eDiary for manual daily recording of lower extremity exercise, fitness walking, other physical activity, and pedometer step-count; uploaded adherence data reviewed by interventionists. "All participants received a smartphone with a custom smartphone eDiary application to manually record daily progress toward LEE and FW goals as well as to record other physical activity performed and pe…	Reviewer-extracted	modeling; mastery / performance achievement; physiological feedback; social persuasion; self-monitoring; goal review and graded goal progression; discussion of specific problems encountered; feedback on adherence. “Four self-efficacy principles form the foundation of the STAR study: modeling, mastery, physiological feedback, and social persuasion” / “The general rule was that goals were advanced …	Self-regulation / self-efficacy support; Self-monitoring and feedback; Goal setting and planning; Problem solving / barrier management; Social support	1	1	0	0	0	0	1	0	1	1	0	5	“Data collected via the eDiary were uploaded to a secure server and reviewed during the sessions with the PT and RN interventionists.”	Clinician/human-supported	Adherence to lower extremity exercise and adherence to fitness walking over the intervention period	Extent of tailoring of exercise goals; associations between tailoring and adherence trajectories; predictors including self-efficacy and outcome expectancy	Primary focus	Fitness walking adherence was a central target despite accompanying exercise components.	Fitness walking minutes per day/week toward prescribed walking goals	Increase walking
Kaye	2014	thesis / dissertation	University of North Carolina at Chapel Hill	United States	"Thus, the purpose of this study is to determine the feasibility of a 12-week randomized trial to increase physical activity among inactive post-treatment breast cancer survivors by providing theory-guided feedback, as well as weekly tailored activity goals based on objective physical activity data. We also sought to determine if tailoring would result in greater weekly step goal achievement when…	12-week two-arm randomized trial	Experimental study	Adults (18+) and Older adults (65+)	55.0 ± 7.3 years	55.0 (7.3)	100% Female	N/A	N/A	90	100	90	breast cancer survivor	Cancer survivors	No	N/A	N/A	National, web-based, self-directed / home-based	Community / home-based setting	Web-based intervention using weekly emails plus Fitbit Zip self-monitoring “Thus, the purpose of this study is to determine the feasibility of a 12-week randomized trial… by providing theory-guided feedback, as well as weekly tailored activity goals based on objective physical activity data.”	Digital + human support	Weekly tailored or targeted emails; Fitbit objective step tracking and syncing; Fitbit website access; online consent; online screening; online questionnaires; automated retrieval of Fitbit data. “Study participants were randomized to receive 12 weekly emails which were either tailored or targeted… All participants were provided with a commercial accelerometer, the Fitbit Zip… Users can access th…	Author-reported	Positive feedback; choice/control support; proximal goal-setting; self-monitoring; problem-solving; building social support “Feedback messages drew on constructs from the Social Cognitive Theory (41) and the Self-determination Theory (106), and thus, were framed to provide positive feedback, emphasize choice/ control, and encourage proximal goal-setting and activity self-monitoring. A similar app…	Goal setting and planning; Self-monitoring and feedback; Problem solving / barrier management; Social support; Motivational support / reinforcement; Self-regulation / self-efficacy support	1	1	0	0	0	1	1	0	1	1	0	6	“Participants who did not sync and/or wear their Fitbit, or who did not complete the online questionnaires… were contacted by a member of the research team via email or telephone to encourage participation.” Core delivery was digital/self-directed, but adherence support involved human follow-up.	Clinician/human-supported	Change in average daily steps (by week) between baseline and follow-up “Sample size for the primary outcome (change in average daily steps (by week) between baseline and follow-up)”	Weekly step goal achievement; self-reported MVPA, mild activity, total activity, sitting time, and screen time “We also sought to determine if tailoring would result in greater weekly step goal achievement… Specific self-reported activity outcomes included minutes of MVPA, mild, and total activity, as well as screen and sitting time.”	Primary focus	Primary outcome was change in average daily steps.	Increase average daily steps / walking	Increase walking
Kaye	2014	thesis / dissertation	University of North Carolina at Chapel Hill	United States	"Thus, the purpose of this study is to determine the feasibility of a 12-week randomized trial to increase physical activity among inactive post-treatment breast cancer survivors by providing theory-guided feedback, as well as weekly tailored activity goals based on objective physical activity data. We also sought to determine if tailoring would result in greater weekly step goal achievement when…	12-week two-arm randomized trial	Experimental study	Adults (18+) and Older adults (65+)	55.0 ± 7.3 years	55.0 (7.3)	100% Female	N/A	N/A	90	100	90	breast cancer survivor	Cancer survivors	No	N/A	N/A	National, web-based, self-directed / home-based	Community / home-based setting	Web-based intervention using weekly emails plus Fitbit Zip self-monitoring “Thus, the purpose of this study is to determine the feasibility of a 12-week randomized trial… by providing theory-guided feedback, as well as weekly tailored activity goals based on objective physical activity data.”	Digital + human support	Weekly tailored or targeted emails; Fitbit objective step tracking and syncing; Fitbit website access; online consent; online screening; online questionnaires; automated retrieval of Fitbit data. “Study participants were randomized to receive 12 weekly emails which were either tailored or targeted… All participants were provided with a commercial accelerometer, the Fitbit Zip… Users can access th…	Author-reported	Positive feedback; choice/control support; proximal goal-setting; self-monitoring; problem-solving; building social support “Feedback messages drew on constructs from the Social Cognitive Theory (41) and the Self-determination Theory (106), and thus, were framed to provide positive feedback, emphasize choice/ control, and encourage proximal goal-setting and activity self-monitoring. A similar app…	Goal setting and planning; Self-monitoring and feedback; Problem solving / barrier management; Social support; Motivational support / reinforcement; Self-regulation / self-efficacy support	1	1	0	0	0	1	1	0	1	1	0	6	“Participants who did not sync and/or wear their Fitbit, or who did not complete the online questionnaires… were contacted by a member of the research team via email or telephone to encourage participation.” Core delivery was digital/self-directed, but adherence support involved human follow-up.	Clinician/human-supported	Change in average daily steps (by week) between baseline and follow-up “Sample size for the primary outcome (change in average daily steps (by week) between baseline and follow-up)”	Weekly step goal achievement; self-reported MVPA, mild activity, total activity, sitting time, and screen time “We also sought to determine if tailoring would result in greater weekly step goal achievement… Specific self-reported activity outcomes included minutes of MVPA, mild, and total activity, as well as screen and sitting time.”	Primary focus	Primary outcome was change in average daily steps.	Increase average daily steps / walking	Increase walking
[truncated: 28 more columns]

## Sheet: Table S4. Barrier mapping
	Behavioural outcomes n (%)						Total n (%)**	Intervention-process outcomes n (%)					Total n (%)	Psychological and broader self-management outcomes n (%)					Total n (%)
Barrier domains*	Experimental study	Pilot/feasibility study	Observational study	Qualitative study	Mixed-method study	Secondary analysis		Experimental study	Pilot/feasibility study	Qualitative study	Mixed-method study	Secondary analysis		Experimental study	Pilot/feasibility study	Qualitative study	Mixed-method study	Secondary analysis
Belief-based barriers ( N = 22)	1 (4.5)	1 (4.5)	1 (4.5)	3 (13.6)	0 (0.0)	0 (0.0)	6 (5.7)	0 (0.0)	0 (0.0)	8 (36.4)	5 (22.7)	0 (0.0)	13 (12.4)	0 (0.0)	0 (0.0)	1 (4.5)	2 (9.1)	0 (0.0)	3 (2.9)
Digital capability and usability barriers (N =10)	0 (0.0)	0 (0.0)	0 (0.0)	0 (0.0)	0 (0.0)	0 (0.0)	0 (0.0)	1 (10.0)	2 (20.0)	4 (40.0)	1 (10.0)	1 (10.0)	9 (8.6)	1 (10.0)	0 (0.0)	0 (0.0)	0 (0.0)	0 (0.0)	1 (1.0)
Emotional barriers (N = 21)	1 (4.7)	2 (9.5)	1 (4.7)	3 (14.3)	0 (0.0)	2 (9.5)	9 (8.6)	1 (4.7)	2 (9.5)	4 (19.0)	2 (9.5)	0 (0.0)	9 (8.6)	0 (0.0)	0 (0.)	1 (4.7)	2 (9.5)	0 (0.0)	3 (2.9)
Motivation-related barriers ( N = 10)	0 (0.0)	1 (10.0)	2 (20.0)	1 (10.0)	0 (0.0)	0 (0.0)	4 (3.8)	1 (10.0)	0 (0.0)	2 (20.0)	1 (10.0)	1 (10.0)	5 (4.8)	0 (0.0)	0 (0.0)	1 (10.0)	0 (0.0)	0 (0.0)	1 (1.0)
Self-regulation and goal-management barriers ( N = 16)	3 (18.8)	1 (6.2)	0 (0.0)	0 (0.0)	0 (0.0)	0 (0.0)	4 (3.8)	0 (0.0)	1 (6.2)	1 (6.2)	4 (25.0)	1 (6.2)	7 (6.7)	0 (0.0)	1 (6.2)	3 (18.8)	0 (0.0)	1 (6.2)	5 (4.8)
Social and relational barriers (N = 12)	0 (0.0)	0 (0.0)	0 (0.0)	4 (33.3)	0 (0.0)	0 (0.0)	4 (3.8)	0 (0.0)	1 (8.3)	2 (16.7)	3 (25.0)	0 (0.0)	6 (5.7)	0 (0.0)	0 (0.0)	1 (8.3)	1 (8.3)	0 (0.0)	2 (1.9)
Support and contextual resource barriers ( N = 11)	0 (0.0)	0 (0.0)	0 (0.)	2 (18.2)	1 (9.1)	0 (0.0)	3 (2.9)	1 (9.1)	3 (27.3)	1 (9.1)	2 (18.2)	1 (9.1)	8 (7.6)	0 (0.0)	0 (0.0)	0 (0.0)	0 (0.0)	0 (0.0)	0 (0.0)
Total n	5 (16.7)	5 (16.7)	4 (3.8)	13 (43.3)	1 (3.3)	2 (6.7)	30 (100)	4 (7.0)	8 (14.0)	23 (40.4)	18 (31.6)	4 (7.0)	57 (100)	1 (6.7)	1 (6.7)	7 (46.7)	5 (33.3)	1 (6.7)	15 (100)
Note: *Number per domain excludes N/A and N/R, as these categories were not included in the percentage calculations. **Total n was calculated based on 105 barrier instances. Colour coding was applied as follows: N ≥ 5 (dark green), N = 3–4 (light green), and N ≤ 2 (very light green).
